# Supplementary material for: Organofunctionalized borotungstate polyoxometalates as tunable photocatalysts for oxidative dimerization of amines
Source: Chem Sci. 2024 Aug 12;15(36):14685–91. doi: 10.1039/d4sc03534h (PMC11332656; doi:10.1039/d4sc03534h)
Supplement: SC-015-D4SC03534H-s002 [file SC-015-D4SC03534H-s002.cif]

# Supplementary Information (SI) for Chemical Science.
# This journal is © The Royal Society of Chemistry 2024

####################################################################### 
# 
# This file contains crystal structure data downloaded from the 
# Cambridge Structural Database (CSD) hosted by the Cambridge 
# Crystallographic Data Centre (CCDC).
# 
# Full information about CCDC data access policies and citation 
# guidelines are available at http://www.ccdc.cam.ac.uk/access/V1 
# 
# Audit and citation data items may have been added by the CCDC. 
# Please retain this information to preserve the provenance of 
# this file and to allow appropriate attribution of the data. 
# 
#######################################################################

data_KPBW11
_database_code_depnum_ccdc_archive 'CCDC 2358933'
loop_
_audit_author_name
_audit_author_address
'Stephen Argent'
;University of Nottingham
United Kingdom
;
_audit_update_record             
;
2024-05-28 deposited with the CCDC.	2024-08-12 downloaded from the CCDC.
;
_nottingham_internal_coll_name   WKDJLF_D1
_nottingham_internal_coll_number 19249
_nottingham_internal_coll_client KJ/HWL
_nottingham_internal_coll_type   custom
_nottingham_internal_coll_frame_method 'fine \w scans'
_nottingham_internal_coll_frame_time 0.2
_nottingham_internal_coll_frame_width 0.01
_nottingham_internal_coll_user   pczspa
_nottingham_internal_coll_date   23/09/2022
_nottingham_internal_coll_location DLS
_nottingham_internal_coll_instrument i19-EH1
_nottingham_internal_NCS_number  ?
_nottingham_internal_process_date 16/11/2023
_nottingham_internal_process_user pczspa
_nottingham_internal_solution_date 16/11/2023
_nottingham_internal_solution_user pczspa
_nottingham_internal_refinement_date 19/12/2023
_nottingham_internal_refinement_user pczspa/pczkj1
_nottingham_internal_self_archive_date ?
_nottingham_internal_self_validation_date ?
_nottingham_internal_self_validation_user ?
_nottingham_internal_validation_date 19/12/2023
_nottingham_internal_validation_user pczspa
_nottingham_internal_archive_date 19/12/2023
_refine_special_details          
;
 The structure refinement had a moderate data to parameter ratio 
 (15.2:1), hence where chemically appropriate, restraints were applied to 
 the anisotropic displacement parameters and geometries of the atoms 
 (SIMU, RIGU, ISOR, SADI, SAME, FLAT, DFIX). These limitations of the 
 data and model will have resulted in lower precision in the certainty of 
 bond distances in the structure, though atoms identities, connectivites 
 and geometries can still confidently be inferred.
 
 The geometries of phenyl rings C1A/B-C6A/B were restrained to be similar 
 and symmetric (SAME). The geometries of all nitromethane solvent 
 residues were restrained to similar, symmetric and planar (SAME, FLAT).
 
 Rigid bond and similarity restraints were applied to the anisotropic 
 displacement parameters of all atoms in the structure. The anisotropic 
 displacement parameters of atoms W1, O19, O3E, C4E and C4H were 
 restrained to have more isotropic character (ISOR). In the case of the 
 solvent atoms this restraint is necessary due to the high thermal motion 
 of the atoms which might obscure underlying positional disorder for 
 which a model could not be developed. In the case of the core 
 polyoxometalate tungsten and oxygen atoms the need for isotropic 
 ellipsoid restraints is likely caused by perturbations in the electron 
 density map surrounding heavy atoms owing to deficiencies in the 
 absorption correction process (see below).
 
 A large number of residual peaks in the electron density map (heights 
 1.53-3.34 e%A^3^) are observed close to tungsten atoms in the 
 polyoxometalate core (distances range 0.80-2.48 %A). For the most part 
 these peaks are likely to be caused by deficiencies in the absorption 
 correction process which was carried out by CrysAlisPro 1.171.43.63a 
 empirically with a spherical correction. A face based absorption 
 correction which would be desirable for this heavy atom structure was 
 not possible owing to the absence of crystal images for the synchrotron 
 data set. A further consideration for the origin of the peaks is the 
 presence of a minor disorder component in the polyoxometalate core 
 (either positional disorder of the hybrid polyoxometalate species or 
 presence of the unhybridised plenary polyoxometalate): both of these 
 types of disorder have been observed in similar structures. Disorder 
 with a plenary unhybridised polyoxometalate species can be ruled out 
 given the absence of a peak for the 'missing' tungsten atom between the 
 phosphorous atoms which would be apparent in this situation. A sensible 
 model could not be developed and refined for disorder of the main hybrid 
 polyoxometalate core.
 
 Hydroxy hydrogen atoms H1C was refined with the O-H distance restrained 
 to a target value of 0.95 %A (DFIX, esd 0.04%A) and geometric similarity 
 restraints on 1,3 distances to adjacent oxygen and tungsten atoms (SADI, 
 esd 0.04 %A). The presence and location of this proton are supported by 
 spectroscopic data, the presence of proximate hydrogen bond acceptors 
 and reference to crystal structures of similar hybrid polyoxometalate 
 structures. A hydrogen omit map was calculated for the structure (OMIT 
 $H, L.S. 0, PLAN -100) which indicated the presence of electron density 
 peaks of 0.65 e%A^3^ close to hydrogen H1C and 0.46 e%A^3^ close to 
 oxygen O1C. The presence of comparable height electron density peak on 
 the adjacent oxygen atom indicates that electron density map is too 
 noisy to confirm the presence of the hydroxy-hydrogen atom on the 
 strength of the electron density map alone. All other hydrogen atoms in 
 the structure were geometrically placed and refined with a riding model.
;
_vrf_PLAT342_KPBW11              
;
PROBLEM: Low Bond Precision on  C-C Bonds ...............    0.04583 Ang.  
RESPONSE:
 The structure refinement had a moderate data to parameter ratio 
 (15.2:1), hence where chemically appropriate, restraints were applied to 
 the anisotropic displacement parameters and geometries of the atoms 
 (SIMU, RIGU, ISOR, SADI, SAME, FLAT, DFIX). These limitations of the 
 data and model will have resulted in lower precision in the certainty of 
 bond distances in the structure, though atoms identities, connectivites 
 and geometries can still confidently be inferred.
;
_vrf_PLAT971_KPBW11              
;
PROBLEM: Check Calcd Resid. Dens.  0.76Ang From W10             3.56 eA-3  
RESPONSE:
 A large number of residual peaks in the electron density map (heights 
 1.53-3.34 e%A^3^) are observed close to tungsten atoms in the 
 polyoxometalate core (distances range 0.80-2.48 %A). For the most part 
 these peaks are likely to be caused by deficiencies in the absorption 
 correction process which was carried out by CrysAlisPro 1.171.43.63a 
 empirically with a spherical correction. A face based absorption 
 correction which would be desirable for this heavy atom structure was 
 not possible owing to the absence of crystal images for the synchrotron 
 data set. A further consideration for the origin of the peaks is the 
 presence of a minor disorder component in the polyoxometalate core 
 (either positional disorder of the hybrid polyoxometalate species or 
 presence of the unhybridised plenary polyoxometalate): both of these 
 types of disorder have been observed in similar structures. Disorder 
 with a plenary unhybridised polyoxometalate species can be ruled out 
 given the absence of a peak for the 'missing' tungsten atom between the 
 phosphorous atoms which would be apparent in this situation. A sensible 
 model could not be developed and refined for disorder of the main hybrid 
 polyoxometalate core.
;
_vrf_PLAT976_KPBW11              
;
PROBLEM: Check Calcd Resid. Dens.  0.95Ang From O15     .      -1.53 eA-3  
RESPONSE:
 A large number of residual peaks in the electron density map (heights 
 1.53-3.34 e%A^3^) are observed close to tungsten atoms in the 
 polyoxometalate core (distances range 0.80-2.48 %A). For the most part 
 these peaks are likely to be caused by deficiencies in the absorption 
 correction process which was carried out by CrysAlisPro 1.171.43.63a 
 empirically with a spherical correction. A face based absorption 
 correction which would be desirable for this heavy atom structure was 
 not possible owing to the absence of crystal images for the synchrotron 
 data set. A further consideration for the origin of the peaks is the 
 presence of a minor disorder component in the polyoxometalate core 
 (either positional disorder of the hybrid polyoxometalate species or 
 presence of the unhybridised plenary polyoxometalate): both of these 
 types of disorder have been observed in similar structures. Disorder 
 with a plenary unhybridised polyoxometalate species can be ruled out 
 given the absence of a peak for the 'missing' tungsten atom between the 
 phosphorous atoms which would be apparent in this situation. A sensible 
 model could not be developed and refined for disorder of the main hybrid 
 polyoxometalate core.
;
_audit_creation_date             2024-01-16
_audit_creation_method           
;
Olex2 1.5
(compiled 2023.08.24 svn.re1ec1418 for OlexSys, GUI svn.r6817)
;
_shelx_SHELXL_version_number     2018/3
_chemical_name_common            ?
_chemical_name_systematic        ?
_chemical_formula_moiety         'C18 H29 B K3 N6 O53 P2 W11, 4[H2O]'
_chemical_formula_sum            'C18 H37 B K3 N6 O57 P2 W11'
_chemical_formula_weight         3461.93
_chemical_absolute_configuration ad
_chemical_melting_point          ?
_chemical_oxdiff_formula         'C20 H20 B1 P2 W12 O40'
loop_
_atom_type_symbol
_atom_type_description
_atom_type_scat_dispersion_real
_atom_type_scat_dispersion_imag
_atom_type_scat_source
C C 0.0028 0.0015 'International Tables Vol C Tables 4.2.6.8 and 6.1.1.4'
H H 0.0000 0.0000 'International Tables Vol C Tables 4.2.6.8 and 6.1.1.4'
B B 0.0013 0.0006 'International Tables Vol C Tables 4.2.6.8 and 6.1.1.4'
K K 0.1927 0.2360 'International Tables Vol C Tables 4.2.6.8 and 6.1.1.4'
N N 0.0056 0.0031 'International Tables Vol C Tables 4.2.6.8 and 6.1.1.4'
O O 0.0101 0.0057 'International Tables Vol C Tables 4.2.6.8 and 6.1.1.4'
P P 0.0974 0.0893 'International Tables Vol C Tables 4.2.6.8 and 6.1.1.4'
W W -0.6570 6.5577 'International Tables Vol C Tables 4.2.6.8 and 6.1.1.4'

_shelx_space_group_comment       
;
The symmetry employed for this shelxl refinement is uniquely defined
by the following loop, which should always be used as a source of
symmetry information in preference to the above space-group names.
They are only intended as comments.
;
_space_group_crystal_system      monoclinic
_space_group_IT_number           4
_space_group_name_H-M_alt        'P 1 21 1'
_space_group_name_Hall           'P 2yb'
loop_
_space_group_symop_operation_xyz
'x, y, z'
'-x, y+1/2, -z'

_cell_length_a                   12.3035(4)
_cell_length_b                   23.9565(5)
_cell_length_c                   12.4053(4)
_cell_angle_alpha                90
_cell_angle_beta                 118.757(4)
_cell_angle_gamma                90
_cell_volume                     3205.49(19)
_cell_formula_units_Z            2
_cell_measurement_reflns_used    45639
_cell_measurement_temperature    100
_cell_measurement_theta_max      36.2580
_cell_measurement_theta_min      1.8060
_shelx_estimated_absorpt_T_max   0.341
_shelx_estimated_absorpt_T_min   0.092
_exptl_absorpt_coefficient_mu    18.283
_exptl_absorpt_correction_T_max  0.16674
_exptl_absorpt_correction_T_min  0.12894
_exptl_absorpt_correction_type   sphere
_exptl_absorpt_process_details   
;
CrysAlisPro 1.171.43.63a (Rigaku Oxford Diffraction, 2023)
Spherical absorption correction
using equivalent radius and absorption coefficient.
Empirical absorption correction using spherical harmonics,
implemented in SCALE3 ABSPACK scaling algorithm.
;
_exptl_absorpt_special_details   ?
_exptl_crystal_colour            colourless
_exptl_crystal_colour_lustre     .
_exptl_crystal_colour_modifier   .
_exptl_crystal_colour_primary    colourless
_exptl_crystal_density_diffrn    3.587
_exptl_crystal_density_meas      ?
_exptl_crystal_density_method    ?
_exptl_crystal_description       plate
_exptl_crystal_F_000             3098
_exptl_crystal_preparation       ?
_exptl_crystal_recrystallization_method 
'Vapour diffusion nitromethane and tert-butyl methyl ether (antisolvent)'
_exptl_crystal_size_max          0.25
_exptl_crystal_size_mid          0.075
_exptl_crystal_size_min          0.075
_exptl_crystal_size_rad          0.075
_exptl_transmission_factor_max   ?
_exptl_transmission_factor_min   ?
_diffrn_reflns_av_R_equivalents  0.0929
_diffrn_reflns_av_unetI/netI     0.0595
_diffrn_reflns_Laue_measured_fraction_full 0.999
_diffrn_reflns_Laue_measured_fraction_max 0.999
_diffrn_reflns_limit_h_max       15
_diffrn_reflns_limit_h_min       -15
_diffrn_reflns_limit_k_max       29
_diffrn_reflns_limit_k_min       -29
_diffrn_reflns_limit_l_max       15
_diffrn_reflns_limit_l_min       -15
_diffrn_reflns_number            41822
_diffrn_reflns_point_group_measured_fraction_full 0.985
_diffrn_reflns_point_group_measured_fraction_max 0.983
_diffrn_reflns_theta_full        24.415
_diffrn_reflns_theta_max         25.499
_diffrn_reflns_theta_min         1.648
_diffrn_ambient_temperature      '100 (2)'
_diffrn_detector                 'Photon counting pixel array'
_diffrn_detector_area_resol_mean 5.8140
_diffrn_measured_fraction_theta_full 0.999
_diffrn_measured_fraction_theta_max 0.999
_diffrn_measurement_details      
;
List of Runs (angles in degrees, time in seconds):

  # Type    Start    End  Width  t~exp~   \w     \q     \k     \f   Frames
#--------------------------------------------------------------------------
  1  \f      0.00 180.00   0.20    0.20   0.00   0.00   0.00    --   900
  2  \w   -145.00  25.00   0.20    0.20    --   30.00   0.00   0.00  850
  3  \w   -145.00  25.00   0.20    0.20    --   30.00   0.00 120.00  850
  4  \w   -145.00  25.00   0.20    0.20    --   30.00   0.00 240.00  850
;
_diffrn_measurement_device       'Fixed \c 3-circle diffractometer'
_diffrn_measurement_device_type  'Fluid Film Devices'
_diffrn_measurement_method       'shutterless scans'
_diffrn_measurement_specimen_support 'MiTeGen MicroMount'
_diffrn_orient_matrix_type       
'CrysAlisPro convention (1999,Acta A55,543-557)'
_diffrn_orient_matrix_UB_11      -0.0374566000
_diffrn_orient_matrix_UB_12      0.0125938000
_diffrn_orient_matrix_UB_13      -0.0555426000
_diffrn_orient_matrix_UB_21      -0.0510765000
_diffrn_orient_matrix_UB_22      -0.0128490000
_diffrn_orient_matrix_UB_23      -0.0021877000
_diffrn_orient_matrix_UB_31      -0.0081327000
_diffrn_orient_matrix_UB_32      0.0224380000
_diffrn_orient_matrix_UB_33      0.0303689000
_diffrn_radiation_monochromator  'Silicon 111'
_diffrn_radiation_probe          x-ray
_diffrn_radiation_type           synchrotron
_diffrn_radiation_wavelength     0.6889
_diffrn_source                   synchrotron
_diffrn_source_details           'Allan et al. (2017)'
_diffrn_source_type              'Diamond Light Source Beamline I19-1'
_reflns_Friedel_coverage         0.920
_reflns_Friedel_fraction_full    0.971
_reflns_Friedel_fraction_max     0.966
_reflns_number_gt                12500
_reflns_number_total             12893
_reflns_special_details          
;
 Reflections were merged by SHELXL according to the crystal
 class for the calculation of statistics and refinement.
 
 Structure factors included contributions from the .fab file.
 
 _reflns_Friedel_fraction is defined as the number of unique
 Friedel pairs measured divided by the number that would be
 possible theoretically, ignoring centric projections and
 systematic absences.
;
_reflns_threshold_expression     'I > 2\s(I)'
_computing_cell_refinement       'CrysAlisPro 1.171.43.63a (Rigaku OD, 2023)'
_computing_data_collection       'GDA - generic data acquisition software'
_computing_data_reduction        'CrysAlisPro 1.171.43.63a (Rigaku OD, 2023)'
_computing_molecular_graphics    'Olex2 1.5 (Dolomanov et al., 2009)'
_computing_publication_material  'Olex2 1.5 (Dolomanov et al., 2009)'
_computing_structure_refinement  'SHELXL 2018/3 (Sheldrick, 2015)'
_computing_structure_solution    'SHELXT 2018/2 (Sheldrick, 2018)'
_refine_diff_density_max         3.333
_refine_diff_density_min         -2.364
_refine_diff_density_rms         0.321
_refine_ls_abs_structure_details 
;
 Flack x determined using 5237 quotients [(I+)-(I-)]/[(I+)+(I-)]
 (Parsons, Flack and Wagner, Acta Cryst. B69 (2013) 249-259).
;
_refine_ls_abs_structure_Flack   0.074(11)
_refine_ls_extinction_coef       .
_refine_ls_extinction_method     none
_refine_ls_goodness_of_fit_ref   1.044
_refine_ls_hydrogen_treatment    mixed
_refine_ls_matrix_type           full
_refine_ls_number_parameters     850
_refine_ls_number_reflns         12893
_refine_ls_number_restraints     1897
_refine_ls_R_factor_all          0.0510
_refine_ls_R_factor_gt           0.0498
_refine_ls_restrained_S_all      0.982
_refine_ls_shift/su_max          0.006
_refine_ls_shift/su_mean         0.000
_refine_ls_structure_factor_coef Fsqd
_refine_ls_weighting_details     
'w=1/[\s^2^(Fo^2^)+(0.0368P)^2^+108.4183P] where P=(Fo^2^+2Fc^2^)/3'
_refine_ls_weighting_scheme      calc
_refine_ls_wR_factor_gt          0.1167
_refine_ls_wR_factor_ref         0.1175
_olex2_refinement_description    
;
1. Restrained distances
 O1C-H1C
 0.95 with sigma of 0.04
 P1A-C1A \\sim P1B-C1B
 with sigma of 0.02
 H1C-W2 \\sim H1C-W1
 with sigma of 0.04
 H1C-O2C \\sim H1C-O3C
 with sigma of 0.04
2. Restrained planarity
 O2E, N1E, C4E, O3E
 with sigma of 0.1
 O2F, N1F, C4F, O3F
 with sigma of 0.1
 O3J, C4J, N1J, O2J
 with sigma of 0.1
 N1G, O2G, O3G, C4G
 with sigma of 0.1
 N1H, O2H, O3H, C4H
 with sigma of 0.1
 N1I, O2I, O3I, C4I
 with sigma of 0.1
3. Uiso/Uaniso restraints and constraints
All non-hydrogen atoms have similar U: within 2A with sigma of 0.04 and sigma
for terminal atoms of 0.08 within 2A
Uanis(C4E) \\sim Ueq: with sigma of 0.01 and sigma for terminal atoms of 0.02
Uanis(W1) \\sim Ueq, Uanis(C4H) \\sim Ueq: with sigma of 0.01 and sigma for
terminal atoms of 0.02
Uanis(O3E) \\sim Ueq: with sigma of 0.01 and sigma for terminal atoms of 0.02
Uanis(O19) \\sim Ueq: with sigma of 0.01 and sigma for terminal atoms of 0.02
4. Rigid body (RIGU) restrains
 All non-hydrogen atoms
 with sigma for 1-2 distances of 0.004 and sigma for 1-3 distances of 0.004
5. Same fragment restrains
{C1A, C6A, C5A, C4A, C3A, C2A} sigma for 1-2: 0.02, 1-3: 0.04
as in
{C1A, C2A, C3A, C4A, C5A, C6A}
{N1E, O3E, O2E, C4E} sigma for 1-2: 0.02, 1-3: 0.04
as in
{N1E, O2E, O3E, C4E}
{N1E, O3E, O2E, C4E} sigma for 1-2: 0.02, 1-3: 0.04
{N1E, O2E, O3E, C4E} sigma for 1-2: 0.02, 1-3: 0.04
as in
{N1G, O2G, O3G, C4G}
{C1A, C2A, C3A, C4A, C5A, C6A} sigma for 1-2: 0.02, 1-3: 0.04
{C1A, C6A, C5A, C4A, C3A, C2A} sigma for 1-2: 0.02, 1-3: 0.04
as in
{C1B, C2B, C3B, C4B, C5B, C6B}
{N1E, O2E, O3E, C4E} sigma for 1-2: 0.02, 1-3: 0.04
{N1E, O3E, O2E, C4E} sigma for 1-2: 0.02, 1-3: 0.04
as in
{N1H, O2H, O3H, C4H}
{N1E, O3E, O2E, C4E} sigma for 1-2: 0.02, 1-3: 0.04
{N1E, O2E, O3E, C4E} sigma for 1-2: 0.02, 1-3: 0.04
as in
{N1I, O2I, O3I, C4I}
{N1E, O2E, O3E, C4E} sigma for 1-2: 0.02, 1-3: 0.04
{N1E, O3E, O2E, C4E} sigma for 1-2: 0.02, 1-3: 0.04
as in
{N1F, O2F, O3F, C4F}
{N1E, O2E, O3E, C4E} sigma for 1-2: 0.02, 1-3: 0.04
{N1E, O3E, O2E, C4E} sigma for 1-2: 0.02, 1-3: 0.04
as in
{N1J, O2J, O3J, C4J}
6.a Me refined with riding coordinates:
 C4E(H4EA,H4EB,H4EC), C4F(H4FA,H4FB,H4FC), C4G(H4GA,H4GB,H4GC), C4H(H4HA,H4HB,
 H4HC), C4I(H4IA,H4IB,H4IC), C4J(H4JA,H4JB,H4JC)
6.b Aromatic/amide H refined with riding coordinates:
 C2A(H2A), C3A(H3A), C4A(H4A), C5A(H5A), C6A(H6A), C2B(H2B), C3B(H3B),
 C4B(H4B), C5B(H5B), C6B(H6B)
;
_atom_sites_solution_hydrogens   mixed
_atom_sites_solution_primary     dual
_atom_sites_solution_secondary   difmap
loop_
_atom_site_label
_atom_site_type_symbol
_atom_site_fract_x
_atom_site_fract_y
_atom_site_fract_z
_atom_site_U_iso_or_equiv
_atom_site_adp_type
_atom_site_occupancy
_atom_site_site_symmetry_order
_atom_site_calc_flag
_atom_site_refinement_flags_posn
_atom_site_refinement_flags_adp
_atom_site_refinement_flags_occupancy
_atom_site_disorder_assembly
_atom_site_disorder_group
W3 W 0.33867(10) 0.64526(4) 0.54709(9) 0.0243(2) Uani 1 1 d . U . . .
W9 W -0.10256(10) 0.58577(5) 0.29543(10) 0.0280(2) Uani 1 1 d . U . . .
W8 W 0.07703(10) 0.61562(5) 0.59426(10) 0.0269(2) Uani 1 1 d . U . . .
W7 W -0.07482(10) 0.49264(5) 0.50803(10) 0.0270(2) Uani 1 1 d . U . . .
W4 W 0.42769(10) 0.54877(5) 0.40973(10) 0.0268(2) Uani 1 1 d . U . . .
W1 W 0.21201(11) 0.41824(5) 0.68523(10) 0.0288(2) Uani 1 1 d D U . . .
W5 W 0.26487(10) 0.41522(5) 0.31549(9) 0.0265(2) Uani 1 1 d . U . . .
W2 W 0.36755(10) 0.54317(5) 0.77315(10) 0.0290(2) Uani 1 1 d D U . . .
W11 W -0.00203(11) 0.48333(5) 0.15208(10) 0.0324(3) Uani 1 1 d . U . . .
W6 W 0.02367(12) 0.38822(5) 0.36294(11) 0.0349(3) Uani 1 1 d . U . . .
W10 W 0.15764(12) 0.61535(5) 0.24860(10) 0.0323(3) Uani 1 1 d . U . . .
K1 K 0.8962(6) 0.4326(3) 0.7880(6) 0.0417(16) Uani 1 1 d . . . . .
K2 K 0.5628(6) 0.5422(3) 0.1724(6) 0.0399(15) Uani 1 1 d . . . . .
P1A P 0.4110(6) 0.3637(3) 0.6058(6) 0.0248(13) Uani 1 1 d D U . . .
P1B P 0.5876(6) 0.5022(3) 0.7083(6) 0.0237(13) Uani 1 1 d D U . . .
K3 K 0.3059(9) 0.3742(5) 0.0302(7) 0.066(3) Uani 1 1 d . . . . .
O10 O 0.4019(18) 0.5947(10) 0.6871(19) 0.039(4) Uani 1 1 d . U . . .
O19 O -0.070(2) 0.4351(9) 0.4099(18) 0.041(4) Uani 1 1 d . U . . .
O22 O -0.057(2) 0.6328(9) 0.4338(18) 0.036(4) Uani 1 1 d . U . . .
O14 O 0.0957(19) 0.5480(10) 0.1683(19) 0.038(4) Uani 1 1 d . U . . .
O5 O 0.373(2) 0.4023(9) 0.4933(19) 0.037(4) Uani 1 1 d . U . . .
O21 O 0.020(2) 0.6229(9) 0.2682(18) 0.035(4) Uani 1 1 d . U . . .
O1B O 0.6587(17) 0.4473(8) 0.7317(18) 0.032(4) Uani 1 1 d . U . . .
O9D O 0.0515(18) 0.6652(7) 0.6768(18) 0.027(4) Uani 1 1 d . U . . .
O8D O 0.4477(17) 0.5656(9) 0.9192(17) 0.030(4) Uani 1 1 d . U . . .
O24 O -0.174(2) 0.5369(9) 0.3657(18) 0.037(4) Uani 1 1 d . U . . .
O17 O 0.2142(18) 0.5737(9) 0.7182(19) 0.034(4) Uani 1 1 d . U . . .
O2D O 0.5554(19) 0.5522(11) 0.3879(19) 0.041(5) Uani 1 1 d . U . . .
O16 O 0.1960(19) 0.6481(9) 0.5592(19) 0.034(4) Uani 1 1 d . U . A 1
O5D O -0.089(2) 0.4753(11) -0.0017(18) 0.043(5) Uani 1 1 d . U . B 1
O11D O -0.180(2) 0.4689(11) 0.548(2) 0.043(5) Uani 1 1 d . U . C 1
O15 O 0.248(2) 0.6672(10) 0.3824(19) 0.039(4) Uani 1 1 d . U . D 1
O1C O 0.2631(19) 0.4936(9) 0.5786(17) 0.032(4) Uani 1 1 d D U . E 1
H1C H 0.32(2) 0.480(6) 0.55(3) 0.047 Uiso 1 1 d D U . F 1
O11 O 0.3150(18) 0.4707(8) 0.8035(17) 0.030(4) Uani 1 1 d . U . G 1
O1 O 0.500(2) 0.5078(9) 0.5695(18) 0.041(5) Uani 1 1 d . U . H 1
O8 O 0.319(2) 0.5888(10) 0.2721(17) 0.036(4) Uani 1 1 d . U . I 1
O12 O 0.139(3) 0.3820(11) 0.535(2) 0.054(5) Uani 1 1 d . U . J 1
O4 O 0.361(2) 0.4786(9) 0.3421(17) 0.039(4) Uani 1 1 d . U . K 1
O4D O 0.1276(17) 0.6591(9) 0.1300(17) 0.031(4) Uani 1 1 d . U . L 1
O1A O 0.552(2) 0.3606(10) 0.675(2) 0.045(5) Uani 1 1 d . U . M 1
O20 O -0.0959(18) 0.5262(9) 0.1979(19) 0.036(4) Uani 1 1 d . U . N 1
O9 O 0.4621(19) 0.6158(10) 0.5114(18) 0.040(4) Uani 1 1 d . U . O 1
O13 O -0.053(2) 0.4165(10) 0.199(2) 0.044(4) Uani 1 1 d . U . P 1
O1D O 0.336(3) 0.3704(11) 0.264(2) 0.051(5) Uani 1 1 d . U . Q 1
O7D O 0.206(2) 0.3698(9) 0.781(2) 0.037(4) Uani 1 1 d . U . R 1
O23 O -0.026(2) 0.5567(9) 0.6046(19) 0.037(4) Uani 1 1 d . U . S 1
O3D O 0.4094(16) 0.7084(10) 0.612(2) 0.040(5) Uani 1 1 d . U . T 1
O26 O 0.372(2) 0.3899(10) 0.696(2) 0.046(5) Uani 1 1 d . U . U 1
O18 O 0.071(2) 0.4573(9) 0.6415(18) 0.039(4) Uani 1 1 d . U . V 1
O6 O 0.157(2) 0.3632(10) 0.330(2) 0.043(4) Uani 1 1 d . U . W 1
O7 O 0.1392(19) 0.4398(9) 0.166(2) 0.040(4) Uani 1 1 d . U . X 1
O2C O 0.2427(18) 0.5595(9) 0.4266(18) 0.033(3) Uani 1 1 d D U . Y 1
O6D O -0.053(2) 0.3282(9) 0.332(2) 0.045(5) Uani 1 1 d . U . Z 1
O2 O 0.5084(19) 0.4980(10) 0.7767(19) 0.037(4) Uani 1 1 d . U . A 1
C1A C 0.356(2) 0.2947(10) 0.567(2) 0.029(5) Uani 1 1 d D U . . .
C2A C 0.310(3) 0.2681(10) 0.637(3) 0.039(6) Uani 1 1 d D U . . .
H2A H 0.298558 0.288221 0.696588 0.047 Uiso 1 1 calc R U . . .
C3A C 0.281(3) 0.2129(10) 0.617(3) 0.043(6) Uani 1 1 d D U . . .
H3A H 0.252839 0.194393 0.667551 0.052 Uiso 1 1 calc R U . . .
C4A C 0.290(3) 0.1830(12) 0.526(2) 0.042(6) Uani 1 1 d D U . . .
H4A H 0.268593 0.144550 0.513565 0.050 Uiso 1 1 calc R U . . .
C5A C 0.333(3) 0.2105(10) 0.454(3) 0.040(6) Uani 1 1 d D U . . .
H5A H 0.340824 0.191064 0.391329 0.049 Uiso 1 1 calc R U . . .
C6A C 0.363(3) 0.2656(10) 0.475(2) 0.035(5) Uani 1 1 d D U . . .
H6A H 0.389324 0.284569 0.424989 0.042 Uiso 1 1 calc R U . . .
C1B C 0.694(2) 0.5591(11) 0.7707(19) 0.032(5) Uani 1 1 d D U . . .
C2B C 0.724(3) 0.5828(13) 0.884(2) 0.043(7) Uani 1 1 d D U . . .
H2B H 0.682626 0.570660 0.927943 0.051 Uiso 1 1 calc R U . . .
C3B C 0.811(3) 0.6230(14) 0.932(3) 0.047(7) Uani 1 1 d D U . . .
H3B H 0.824698 0.641182 1.005248 0.057 Uiso 1 1 calc R U . . .
C4B C 0.881(3) 0.6385(12) 0.875(2) 0.044(7) Uani 1 1 d D U . . .
H4B H 0.945964 0.665003 0.912186 0.053 Uiso 1 1 calc R U . . .
C5B C 0.851(3) 0.6133(13) 0.762(3) 0.044(7) Uani 1 1 d D U . . .
H5B H 0.894958 0.623703 0.719730 0.053 Uiso 1 1 calc R U . . .
C6B C 0.760(2) 0.5744(9) 0.711(2) 0.026(5) Uani 1 1 d D U . . .
H6B H 0.740833 0.557721 0.634713 0.031 Uiso 1 1 calc R U . . .
O10D O -0.2357(17) 0.6166(9) 0.1983(17) 0.034(4) Uani 1 1 d . U . . .
O4C O 0.0660(19) 0.5422(9) 0.4572(18) 0.035(4) Uani 1 1 d . U . . .
O3C O 0.139(2) 0.4708(10) 0.3632(18) 0.041(4) Uani 1 1 d D U . . .
B1 B 0.170(4) 0.5187(18) 0.450(3) 0.036(5) Uani 1 1 d . U . . .
N1E N 0.960(3) 0.2935(11) 0.690(3) 0.085(10) Uani 1 1 d D U . . .
O2E O 0.916(3) 0.3410(11) 0.663(3) 0.075(8) Uani 1 1 d D U . . .
O3E O 0.979(5) 0.2695(19) 0.787(4) 0.143(15) Uani 1 1 d D U . . .
C4E C 0.994(5) 0.2650(19) 0.608(4) 0.096(14) Uani 1 1 d D U . . .
H4EA H 1.027134 0.228032 0.641635 0.144 Uiso 1 1 calc R U . . .
H4EB H 0.920556 0.260900 0.527331 0.144 Uiso 1 1 calc R U . . .
H4EC H 1.057052 0.286773 0.600259 0.144 Uiso 1 1 calc R U . . .
N1F N 0.599(3) 0.3837(13) 0.305(3) 0.118(14) Uani 1 1 d D U . . .
O2F O 0.580(3) 0.4343(13) 0.284(3) 0.078(8) Uani 1 1 d D U . . .
O3F O 0.565(4) 0.3494(16) 0.218(3) 0.123(12) Uani 1 1 d D U . . .
C4F C 0.646(6) 0.361(2) 0.427(4) 0.111(19) Uani 1 1 d D U . . .
H4FA H 0.654323 0.320633 0.424945 0.166 Uiso 1 1 calc R U . . .
H4FB H 0.726919 0.377760 0.481654 0.166 Uiso 1 1 calc R U . . .
H4FC H 0.588041 0.370036 0.458270 0.166 Uiso 1 1 calc R U . . .
N1G N 0.600(2) 0.4270(13) 0.021(2) 0.067(8) Uani 1 1 d D U . . .
O2G O 0.496(2) 0.4192(19) 0.008(3) 0.108(10) Uani 1 1 d D U . . .
O3G O 0.660(3) 0.4710(13) 0.065(3) 0.080(8) Uani 1 1 d D U . . .
C4G C 0.658(4) 0.3828(15) -0.012(4) 0.065(10) Uani 1 1 d D U . . .
H4GA H 0.740549 0.394863 0.003787 0.097 Uiso 1 1 calc R U . . .
H4GB H 0.665627 0.349428 0.036594 0.097 Uiso 1 1 calc R U . . .
H4GC H 0.607099 0.374227 -0.099771 0.097 Uiso 1 1 calc R U . . .
N1H N 0.211(2) 0.5055(11) -0.0185(18) 0.051(6) Uani 1 1 d D U . . .
O2H O 0.3179(19) 0.4983(11) 0.0633(18) 0.049(5) Uani 1 1 d D U . . .
O3H O 0.141(2) 0.4660(11) -0.074(2) 0.057(6) Uani 1 1 d D U . . .
C4H C 0.165(4) 0.5620(13) -0.050(3) 0.062(9) Uani 1 1 d D U . . .
H4HA H 0.079024 0.561208 -0.116250 0.093 Uiso 1 1 calc R U . . .
H4HB H 0.168605 0.580253 0.022529 0.093 Uiso 1 1 calc R U . . .
H4HC H 0.216227 0.582762 -0.076831 0.093 Uiso 1 1 calc R U . . .
N1I N -0.012(3) 0.3306(12) -0.012(3) 0.070(8) Uani 1 1 d D U . . .
O2I O 0.066(3) 0.3585(13) -0.024(3) 0.082(8) Uani 1 1 d D U . . .
O3I O -0.124(2) 0.3427(12) -0.066(2) 0.070(7) Uani 1 1 d D U . . .
C4I C 0.027(5) 0.2839(15) 0.072(4) 0.105(16) Uani 1 1 d D U . . .
H4IA H -0.045919 0.266627 0.070882 0.158 Uiso 1 1 calc R U . . .
H4IB H 0.069578 0.256436 0.047440 0.158 Uiso 1 1 calc R U . . .
H4IC H 0.083388 0.297134 0.155622 0.158 Uiso 1 1 calc R U . . .
N1J N 0.382(3) 0.6883(14) 0.119(3) 0.101(12) Uani 1 1 d D U . . .
O2J O 0.298(3) 0.6928(18) 0.010(3) 0.116(13) Uani 1 1 d D U . . .
O3J O 0.463(3) 0.6514(14) 0.153(3) 0.082(8) Uani 1 1 d D U . . .
C4J C 0.379(4) 0.7244(16) 0.211(4) 0.079(11) Uani 1 1 d D U . . .
H4JA H 0.310275 0.750995 0.171054 0.118 Uiso 1 1 calc R U . . .
H4JB H 0.366719 0.701828 0.270225 0.118 Uiso 1 1 calc R U . . .
H4JC H 0.457296 0.744739 0.253670 0.118 Uiso 1 1 calc R U . . .

loop_
_atom_site_aniso_label
_atom_site_aniso_U_11
_atom_site_aniso_U_22
_atom_site_aniso_U_33
_atom_site_aniso_U_23
_atom_site_aniso_U_13
_atom_site_aniso_U_12
W3 0.0277(5) 0.0271(5) 0.0206(5) -0.0009(4) 0.0136(4) -0.0040(4)
W9 0.0243(5) 0.0326(6) 0.0295(5) -0.0013(4) 0.0149(4) 0.0005(4)
W8 0.0284(5) 0.0338(6) 0.0241(5) 0.0011(4) 0.0172(4) 0.0044(5)
W7 0.0257(5) 0.0315(5) 0.0285(5) -0.0026(5) 0.0167(4) -0.0040(4)
W4 0.0256(5) 0.0398(6) 0.0205(5) 0.0040(4) 0.0155(4) 0.0034(5)
W1 0.0415(6) 0.0263(5) 0.0262(5) -0.0004(4) 0.0223(5) -0.0033(5)
W5 0.0294(5) 0.0304(5) 0.0219(5) -0.0035(4) 0.0140(4) 0.0016(5)
W2 0.0288(5) 0.0436(6) 0.0192(5) -0.0066(4) 0.0152(4) -0.0058(5)
W11 0.0364(6) 0.0406(7) 0.0216(5) -0.0076(5) 0.0150(5) -0.0101(5)
W6 0.0382(6) 0.0279(6) 0.0318(6) -0.0033(5) 0.0115(5) -0.0063(5)
W10 0.0449(7) 0.0333(6) 0.0278(5) 0.0043(5) 0.0249(5) 0.0027(5)
K1 0.038(3) 0.058(4) 0.033(3) -0.004(3) 0.020(3) 0.007(3)
K2 0.032(3) 0.063(4) 0.024(3) 0.000(3) 0.014(3) -0.006(3)
P1A 0.031(3) 0.022(3) 0.024(3) 0.001(3) 0.016(3) -0.003(3)
P1B 0.026(3) 0.027(3) 0.024(3) 0.000(3) 0.016(3) -0.002(3)
K3 0.059(5) 0.101(8) 0.029(4) -0.003(4) 0.015(4) 0.023(5)
O10 0.029(9) 0.058(11) 0.035(9) 0.011(8) 0.020(8) 0.008(8)
O19 0.046(9) 0.040(8) 0.025(7) -0.015(7) 0.009(6) 0.001(7)
O22 0.039(9) 0.034(9) 0.029(8) 0.000(7) 0.012(7) 0.000(8)
O14 0.040(9) 0.053(9) 0.036(9) -0.011(8) 0.030(8) -0.004(8)
O5 0.039(9) 0.033(10) 0.034(8) 0.004(7) 0.013(7) -0.012(8)
O21 0.049(9) 0.034(9) 0.033(9) -0.001(7) 0.028(8) -0.002(8)
O1B 0.020(8) 0.036(9) 0.032(10) -0.006(7) 0.006(7) 0.001(7)
O9D 0.038(10) 0.015(7) 0.042(10) -0.008(7) 0.032(9) -0.010(7)
O8D 0.029(8) 0.038(10) 0.026(8) -0.014(7) 0.016(7) -0.019(8)
O24 0.048(10) 0.036(9) 0.030(8) -0.003(7) 0.022(8) -0.007(8)
O17 0.032(8) 0.040(10) 0.037(9) 0.004(7) 0.022(7) 0.005(8)
O2D 0.029(9) 0.074(14) 0.030(9) -0.014(9) 0.021(8) -0.009(9)
O16 0.036(8) 0.029(9) 0.043(10) 0.005(8) 0.024(8) -0.001(7)
O5D 0.041(11) 0.064(15) 0.022(9) -0.001(8) 0.013(8) 0.004(10)
O11D 0.035(10) 0.059(13) 0.039(11) 0.007(10) 0.021(9) -0.003(10)
O15 0.043(10) 0.050(10) 0.027(8) -0.004(8) 0.019(7) 0.006(8)
O1C 0.040(9) 0.040(9) 0.024(7) -0.005(6) 0.022(7) -0.001(7)
O11 0.031(8) 0.035(8) 0.029(8) -0.006(7) 0.018(7) -0.003(7)
O1 0.052(11) 0.034(10) 0.025(7) -0.001(7) 0.010(7) 0.010(9)
O8 0.046(9) 0.046(10) 0.022(8) 0.000(7) 0.019(7) 0.012(8)
O12 0.069(12) 0.052(12) 0.031(9) -0.017(8) 0.016(8) 0.000(10)
O4 0.044(10) 0.043(9) 0.015(8) 0.008(7) 0.003(7) 0.009(8)
O4D 0.027(9) 0.043(11) 0.022(8) 0.009(8) 0.011(7) 0.005(8)
O1A 0.036(8) 0.046(12) 0.040(11) -0.007(10) 0.009(8) -0.005(8)
O20 0.028(9) 0.046(9) 0.039(9) -0.011(8) 0.021(7) -0.006(7)
O9 0.034(9) 0.054(10) 0.028(8) 0.011(8) 0.012(7) 0.015(8)
O13 0.039(10) 0.049(10) 0.039(9) -0.001(8) 0.015(8) 0.000(9)
O1D 0.066(13) 0.050(11) 0.045(11) 0.012(9) 0.034(10) 0.017(11)
O7D 0.047(12) 0.033(10) 0.043(10) 0.010(8) 0.032(10) 0.008(8)
O23 0.051(10) 0.035(8) 0.035(9) -0.001(7) 0.029(8) -0.007(8)
O3D 0.011(8) 0.047(11) 0.046(11) -0.019(9) 0.001(8) -0.010(8)
O26 0.046(10) 0.048(11) 0.054(11) -0.011(9) 0.032(9) 0.008(10)
O18 0.034(8) 0.045(10) 0.026(8) 0.000(7) 0.006(7) 0.009(8)
O6 0.039(9) 0.047(10) 0.049(11) 0.004(9) 0.026(9) 0.010(8)
O7 0.034(9) 0.041(10) 0.046(10) 0.007(8) 0.021(8) -0.005(8)
O2C 0.034(8) 0.038(8) 0.035(8) -0.003(7) 0.024(7) 0.006(7)
O6D 0.044(11) 0.027(9) 0.053(13) -0.020(9) 0.016(10) 0.004(8)
O2 0.036(9) 0.047(11) 0.040(10) -0.010(9) 0.028(8) 0.000(8)
C1A 0.024(11) 0.027(9) 0.027(11) -0.005(8) 0.007(9) -0.010(9)
C2A 0.050(16) 0.029(11) 0.046(14) -0.006(10) 0.029(13) -0.006(11)
C3A 0.038(15) 0.029(11) 0.061(16) 0.006(11) 0.023(13) 0.000(11)
C4A 0.032(14) 0.032(12) 0.049(14) 0.003(10) 0.009(11) -0.004(11)
C5A 0.042(15) 0.027(10) 0.039(14) -0.001(9) 0.010(11) -0.002(11)
C6A 0.040(14) 0.029(10) 0.029(12) -0.001(9) 0.010(11) -0.002(10)
C1B 0.032(11) 0.036(11) 0.020(9) 0.004(8) 0.007(8) 0.001(9)
C2B 0.051(15) 0.046(15) 0.026(10) -0.004(10) 0.016(11) -0.013(12)
C3B 0.062(16) 0.055(16) 0.026(12) -0.008(11) 0.022(11) -0.023(13)
C4B 0.066(17) 0.033(14) 0.035(12) 0.000(10) 0.026(12) -0.018(13)
C5B 0.051(15) 0.050(15) 0.037(12) -0.007(12) 0.025(12) -0.018(13)
C6B 0.035(11) 0.015(10) 0.025(10) 0.007(8) 0.013(9) 0.004(8)
O10D 0.027(8) 0.044(10) 0.023(8) 0.001(8) 0.006(7) 0.004(8)
O4C 0.038(8) 0.041(9) 0.032(8) 0.001(7) 0.022(7) 0.000(7)
O3C 0.038(9) 0.047(9) 0.027(8) -0.012(7) 0.007(7) 0.003(7)
B1 0.047(12) 0.042(11) 0.027(10) -0.001(8) 0.022(9) 0.000(9)
N1E 0.10(3) 0.057(16) 0.076(18) -0.023(13) 0.026(18) 0.015(16)
O2E 0.09(2) 0.058(14) 0.09(2) -0.019(13) 0.049(17) 0.012(14)
O3E 0.18(3) 0.12(2) 0.12(2) 0.017(17) 0.066(19) 0.01(2)
C4E 0.10(3) 0.07(2) 0.09(2) -0.051(18) 0.027(18) 0.000(18)
N1F 0.18(3) 0.102(19) 0.077(19) 0.026(15) 0.06(2) 0.04(2)
O2F 0.088(19) 0.096(16) 0.062(16) 0.010(13) 0.046(15) 0.020(17)
O3F 0.15(3) 0.14(2) 0.10(2) 0.002(17) 0.08(2) 0.07(2)
C4F 0.13(5) 0.13(4) 0.09(2) 0.04(2) 0.06(3) 0.02(4)
N1G 0.043(12) 0.11(2) 0.055(17) 0.007(15) 0.026(13) 0.013(12)
O2G 0.046(12) 0.19(3) 0.10(2) 0.01(2) 0.040(14) 0.012(15)
O3G 0.075(17) 0.11(2) 0.055(16) -0.014(15) 0.033(14) 0.008(14)
C4G 0.08(2) 0.08(2) 0.05(2) 0.008(17) 0.04(2) 0.006(19)
N1H 0.054(11) 0.081(14) 0.028(10) 0.001(10) 0.028(8) 0.006(10)
O2H 0.052(10) 0.072(14) 0.030(9) -0.004(9) 0.025(7) -0.007(9)
O3H 0.047(11) 0.084(14) 0.042(12) -0.003(10) 0.022(10) 0.007(10)
C4H 0.08(2) 0.076(14) 0.054(17) 0.010(13) 0.052(15) 0.015(14)
N1I 0.084(15) 0.051(15) 0.067(18) -0.017(13) 0.029(14) 0.003(13)
O2I 0.085(16) 0.060(15) 0.088(19) -0.023(15) 0.031(14) -0.013(14)
O3I 0.080(14) 0.073(18) 0.056(15) -0.019(13) 0.033(13) -0.001(13)
C4I 0.18(5) 0.04(2) 0.09(3) -0.004(17) 0.06(3) 0.03(2)
N1J 0.10(2) 0.09(2) 0.10(2) 0.021(18) 0.042(17) 0.015(18)
O2J 0.08(2) 0.13(3) 0.11(2) 0.03(2) 0.023(17) -0.03(2)
O3J 0.10(2) 0.080(17) 0.068(18) 0.011(14) 0.040(16) 0.010(14)
C4J 0.07(3) 0.06(2) 0.11(3) 0.03(2) 0.05(2) 0.00(2)

_geom_special_details            
;
 All esds (except the esd in the dihedral angle between two l.s. planes)
 are estimated using the full covariance matrix.  The cell esds are taken
 into account individually in the estimation of esds in distances, angles
 and torsion angles; correlations between esds in cell parameters are only
 used when they are defined by crystal symmetry.  An approximate (isotropic)
 treatment of cell esds is used for estimating esds involving l.s. planes.
;
loop_
_geom_bond_atom_site_label_1
_geom_bond_atom_site_label_2
_geom_bond_distance
_geom_bond_site_symmetry_2
_geom_bond_publ_flag
W3 O10 1.95(2) . ?
W3 O16 1.83(2) . ?
W3 O15 1.87(2) . ?
W3 O9 1.91(2) . ?
W3 O3D 1.74(2) . ?
W3 O2C 2.48(2) . ?
W9 O22 1.90(2) . ?
W9 O21 1.91(2) . ?
W9 O24 1.91(2) . ?
W9 O20 1.90(2) . ?
W9 O10D 1.668(19) . ?
W9 O4C 2.33(2) . ?
W8 O22 1.92(2) . ?
W8 O9D 1.694(17) . ?
W8 O17 1.93(2) . ?
W8 O16 1.883(19) . ?
W8 O23 1.94(2) . ?
W8 O4C 2.40(2) . ?
W7 O19 1.86(2) . ?
W7 O24 1.91(2) . ?
W7 O11D 1.69(2) . ?
W7 O23 1.86(2) . ?
W7 O18 1.96(2) . ?
W7 O4C 2.42(2) . ?
W4 O2D 1.72(2) . ?
W4 O1 2.00(2) . ?
W4 O8 1.85(2) . ?
W4 O4 1.88(2) . ?
W4 O9 1.96(2) . ?
W4 O2C 2.397(19) . ?
W1 O1C 2.49(2) . ?
W1 O11 1.883(19) . ?
W1 O12 1.85(2) . ?
W1 O7D 1.69(2) . ?
W1 O26 2.02(2) . ?
W1 O18 1.81(2) . ?
W5 O5 1.98(2) . ?
W5 O4 1.85(2) . ?
W5 O1D 1.70(2) . ?
W5 O6 1.89(2) . ?
W5 O7 1.85(2) . ?
W5 O3C 2.33(2) . ?
W2 O10 1.81(2) . ?
W2 O8D 1.680(18) . ?
W2 O17 1.822(19) . ?
W2 O1C 2.430(19) . ?
W2 O11 1.95(2) . ?
W2 O2 2.02(2) . ?
W11 O14 1.91(2) . ?
W11 O5D 1.69(2) . ?
W11 O20 1.83(2) . ?
W11 O13 1.91(2) . ?
W11 O7 1.96(2) . ?
W11 O3C 2.36(2) . ?
W6 O19 1.89(2) . ?
W6 O12 1.91(2) . ?
W6 O13 1.90(2) . ?
W6 O6 1.97(2) . ?
W6 O6D 1.66(2) . ?
W6 O3C 2.43(2) . ?
W10 O14 1.86(2) . ?
W10 O21 1.84(2) . ?
W10 O15 1.94(2) . ?
W10 O8 1.97(2) . ?
W10 O4D 1.695(19) . ?
W10 O2C 2.35(2) . ?
K1 K3 4.671(11) 1_656 ?
K1 O1B 2.68(2) . ?
K1 O5D 2.73(2) 1_656 ?
K1 O11D 2.80(2) 1_655 ?
K1 O2E 2.77(3) . ?
K1 O3H 2.77(2) 1_656 ?
K1 O2I 2.88(3) 1_656 ?
K1 O3I 2.90(3) 1_656 ?
K2 O8D 2.81(2) 1_554 ?
K2 O24 2.96(2) 1_655 ?
K2 O2D 2.73(2) . ?
K2 O10D 2.94(2) 1_655 ?
K2 O2F 2.89(3) . ?
K2 O3G 2.77(3) . ?
K2 O2H 2.85(2) . ?
K2 O3J 2.85(3) . ?
P1A O5 1.55(2) . ?
P1A O1A 1.53(2) . ?
P1A O26 1.55(2) . ?
P1A C1A 1.76(2) . ?
P1B O1B 1.53(2) . ?
P1B O1 1.54(2) . ?
P1B O2 1.57(2) . ?
P1B C1B 1.79(2) . ?
K3 O1D 2.73(3) . ?
K3 O7D 2.72(2) 1_554 ?
K3 O3F 2.97(4) . ?
K3 O2G 2.71(3) . ?
K3 O2H 3.00(3) . ?
K3 O3H 2.85(3) . ?
K3 O2I 2.71(3) . ?
O1C H1C 0.94(6) . ?
O1C B1 1.57(4) . ?
O2C B1 1.45(4) . ?
C1A C2A 1.39(2) . ?
C1A C6A 1.38(2) . ?
C2A H2A 0.9500 . ?
C2A C3A 1.36(3) . ?
C3A H3A 0.9500 . ?
C3A C4A 1.39(3) . ?
C4A H4A 0.9500 . ?
C4A C5A 1.40(3) . ?
C5A H5A 0.9500 . ?
C5A C6A 1.36(3) . ?
C6A H6A 0.9500 . ?
C1B C2B 1.39(2) . ?
C1B C6B 1.38(2) . ?
C2B H2B 0.9500 . ?
C2B C3B 1.34(3) . ?
C3B H3B 0.9500 . ?
C3B C4B 1.39(3) . ?
C4B H4B 0.9500 . ?
C4B C5B 1.41(3) . ?
C5B H5B 0.9500 . ?
C5B C6B 1.36(3) . ?
C6B H6B 0.9500 . ?
O4C B1 1.44(4) . ?
O3C B1 1.50(4) . ?
N1E O2E 1.23(2) . ?
N1E O3E 1.24(2) . ?
N1E C4E 1.45(3) . ?
C4E H4EA 0.9800 . ?
C4E H4EB 0.9800 . ?
C4E H4EC 0.9800 . ?
N1F O2F 1.24(2) . ?
N1F O3F 1.25(2) . ?
N1F C4F 1.45(3) . ?
C4F H4FA 0.9800 . ?
C4F H4FB 0.9800 . ?
C4F H4FC 0.9800 . ?
N1G O2G 1.22(2) . ?
N1G O3G 1.25(2) . ?
N1G C4G 1.45(3) . ?
C4G H4GA 0.9800 . ?
C4G H4GB 0.9800 . ?
C4G H4GC 0.9800 . ?
N1H O2H 1.23(2) . ?
N1H O3H 1.24(2) . ?
N1H C4H 1.45(3) . ?
C4H H4HA 0.9800 . ?
C4H H4HB 0.9800 . ?
C4H H4HC 0.9800 . ?
N1I O2I 1.24(2) . ?
N1I O3I 1.24(2) . ?
N1I C4I 1.45(3) . ?
C4I H4IA 0.9800 . ?
C4I H4IB 0.9800 . ?
C4I H4IC 0.9800 . ?
N1J O2J 1.25(2) . ?
N1J O3J 1.25(2) . ?
N1J C4J 1.44(3) . ?
C4J H4JA 0.9800 . ?
C4J H4JB 0.9800 . ?
C4J H4JC 0.9800 . ?

loop_
_geom_angle_atom_site_label_1
_geom_angle_atom_site_label_2
_geom_angle_atom_site_label_3
_geom_angle
_geom_angle_site_symmetry_1
_geom_angle_site_symmetry_3
_geom_angle_publ_flag
O10 W3 O2C 83.9(8) . . ?
O16 W3 O10 86.4(9) . . ?
O16 W3 O15 89.2(9) . . ?
O16 W3 O9 158.7(10) . . ?
O16 W3 O2C 83.3(8) . . ?
O15 W3 O10 157.1(10) . . ?
O15 W3 O9 88.6(9) . . ?
O15 W3 O2C 73.3(9) . . ?
O9 W3 O10 87.5(9) . . ?
O9 W3 O2C 75.8(9) . . ?
O3D W3 O10 103.5(11) . . ?
O3D W3 O16 102.5(10) . . ?
O3D W3 O15 99.4(11) . . ?
O3D W3 O9 98.7(10) . . ?
O3D W3 O2C 170.7(9) . . ?
O22 W9 O21 88.1(9) . . ?
O22 W9 O24 87.4(9) . . ?
O22 W9 O4C 74.5(8) . . ?
O21 W9 O4C 84.9(8) . . ?
O24 W9 O21 160.1(9) . . ?
O24 W9 O4C 75.3(8) . . ?
O20 W9 O22 159.6(9) . . ?
O20 W9 O21 87.6(9) . . ?
O20 W9 O24 90.1(9) . . ?
O20 W9 O4C 85.4(8) . . ?
O10D W9 O22 98.8(10) . . ?
O10D W9 O21 104.4(10) . . ?
O10D W9 O24 95.4(10) . . ?
O10D W9 O20 101.6(9) . . ?
O10D W9 O4C 168.5(8) . . ?
O22 W8 O17 157.3(9) . . ?
O22 W8 O23 88.0(9) . . ?
O22 W8 O4C 72.2(8) . . ?
O9D W8 O22 99.2(10) . . ?
O9D W8 O17 103.2(9) . . ?
O9D W8 O16 103.9(9) . . ?
O9D W8 O23 98.9(8) . . ?
O9D W8 O4C 167.7(8) . . ?
O17 W8 O23 85.3(9) . . ?
O17 W8 O4C 85.0(8) . . ?
O16 W8 O22 92.5(9) . . ?
O16 W8 O17 85.4(9) . . ?
O16 W8 O23 156.8(9) . . ?
O16 W8 O4C 85.7(8) . . ?
O23 W8 O4C 72.4(8) . . ?
O19 W7 O24 90.8(9) . . ?
O19 W7 O18 85.8(9) . . ?
O19 W7 O4C 86.5(9) . . ?
O24 W7 O18 160.0(10) . . ?
O24 W7 O4C 72.9(8) . . ?
O11D W7 O19 102.3(12) . . ?
O11D W7 O24 102.6(10) . . ?
O11D W7 O23 98.5(11) . . ?
O11D W7 O18 97.3(11) . . ?
O11D W7 O4C 170.4(10) . . ?
O23 W7 O19 158.5(10) . . ?
O23 W7 O24 90.1(9) . . ?
O23 W7 O18 86.0(9) . . ?
O23 W7 O4C 73.3(8) . . ?
O18 W7 O4C 87.2(9) . . ?
O2D W4 O1 100.2(11) . . ?
O2D W4 O8 97.9(10) . . ?
O2D W4 O4 102.1(11) . . ?
O2D W4 O9 97.6(10) . . ?
O2D W4 O2C 170.4(10) . . ?
O1 W4 O2C 87.3(8) . . ?
O8 W4 O1 161.7(9) . . ?
O8 W4 O4 94.9(9) . . ?
O8 W4 O9 90.3(9) . . ?
O8 W4 O2C 74.4(8) . . ?
O4 W4 O1 83.9(8) . . ?
O4 W4 O9 158.8(10) . . ?
O4 W4 O2C 84.6(9) . . ?
O9 W4 O1 84.8(9) . . ?
O9 W4 O2C 77.0(8) . . ?
O11 W1 O1C 71.5(8) . . ?
O11 W1 O26 84.6(9) . . ?
O12 W1 O1C 85.8(10) . . ?
O12 W1 O11 156.3(11) . . ?
O12 W1 O26 83.8(11) . . ?
O7D W1 O1C 168.6(9) . . ?
O7D W1 O11 98.7(10) . . ?
O7D W1 O12 103.0(12) . . ?
O7D W1 O26 95.5(10) . . ?
O7D W1 O18 101.9(10) . . ?
O26 W1 O1C 77.9(9) . . ?
O18 W1 O1C 85.1(9) . . ?
O18 W1 O11 94.4(9) . . ?
O18 W1 O12 90.6(11) . . ?
O18 W1 O26 162.5(11) . . ?
O5 W5 O3C 88.8(8) . . ?
O4 W5 O5 84.3(8) . . ?
O4 W5 O6 160.0(10) . . ?
O4 W5 O3C 86.1(9) . . ?
O1D W5 O5 97.6(11) . . ?
O1D W5 O4 100.5(12) . . ?
O1D W5 O6 97.7(11) . . ?
O1D W5 O7 99.0(11) . . ?
O1D W5 O3C 171.2(11) . . ?
O6 W5 O5 85.2(9) . . ?
O6 W5 O3C 76.7(9) . . ?
O7 W5 O5 163.3(10) . . ?
O7 W5 O4 94.1(9) . . ?
O7 W5 O6 91.1(9) . . ?
O7 W5 O3C 74.6(9) . . ?
O10 W2 O17 89.9(9) . . ?
O10 W2 O1C 84.9(9) . . ?
O10 W2 O11 156.0(9) . . ?
O10 W2 O2 86.4(9) . . ?
O8D W2 O10 103.6(10) . . ?
O8D W2 O17 103.9(10) . . ?
O8D W2 O1C 169.3(9) . . ?
O8D W2 O11 98.8(9) . . ?
O8D W2 O2 95.4(9) . . ?
O17 W2 O1C 82.4(8) . . ?
O17 W2 O11 92.9(9) . . ?
O17 W2 O2 160.6(9) . . ?
O11 W2 O1C 72.0(7) . . ?
O11 W2 O2 83.1(9) . . ?
O2 W2 O1C 78.4(8) . . ?
O14 W11 O13 158.3(9) . . ?
O14 W11 O7 86.3(9) . . ?
O14 W11 O3C 84.1(9) . . ?
O5D W11 O14 103.7(11) . . ?
O5D W11 O20 105.2(10) . . ?
O5D W11 O13 97.3(11) . . ?
O5D W11 O7 95.4(10) . . ?
O5D W11 O3C 164.8(10) . . ?
O20 W11 O14 88.3(9) . . ?
O20 W11 O13 91.4(10) . . ?
O20 W11 O7 159.5(9) . . ?
O20 W11 O3C 87.8(8) . . ?
O13 W11 O7 86.4(9) . . ?
O13 W11 O3C 74.2(9) . . ?
O7 W11 O3C 71.9(9) . . ?
O19 W6 O12 86.5(10) . . ?
O19 W6 O13 93.0(10) . . ?
O19 W6 O6 159.7(10) . . ?
O19 W6 O3C 87.4(9) . . ?
O12 W6 O6 87.7(11) . . ?
O12 W6 O3C 86.7(10) . . ?
O13 W6 O12 159.4(11) . . ?
O13 W6 O6 85.7(10) . . ?
O13 W6 O3C 72.7(9) . . ?
O6 W6 O3C 72.8(9) . . ?
O6D W6 O19 102.8(10) . . ?
O6D W6 O12 103.0(12) . . ?
O6D W6 O13 97.3(11) . . ?
O6D W6 O6 97.4(11) . . ?
O6D W6 O3C 166.2(10) . . ?
O14 W10 O15 159.2(10) . . ?
O14 W10 O8 85.6(9) . . ?
O14 W10 O2C 83.8(9) . . ?
O21 W10 O14 89.4(9) . . ?
O21 W10 O15 90.5(9) . . ?
O21 W10 O8 160.6(9) . . ?
O21 W10 O2C 87.4(8) . . ?
O15 W10 O8 87.7(9) . . ?
O15 W10 O2C 75.4(8) . . ?
O8 W10 O2C 73.5(7) . . ?
O4D W10 O14 102.1(10) . . ?
O4D W10 O21 103.0(9) . . ?
O4D W10 O15 98.2(10) . . ?
O4D W10 O8 96.4(9) . . ?
O4D W10 O2C 168.0(8) . . ?
W7 K1 K3 98.61(19) 1_655 1_656 ?
O1B K1 W7 105.8(5) . 1_655 ?
O1B K1 K3 155.6(5) . 1_656 ?
O1B K1 O5D 76.2(7) . 1_656 ?
O1B K1 O11D 85.3(7) . 1_655 ?
O1B K1 O2E 109.7(8) . . ?
O1B K1 O3H 147.9(7) . 1_656 ?
O1B K1 O2I 124.7(8) . 1_656 ?
O1B K1 O3I 81.4(7) . 1_656 ?
O5D K1 W7 135.8(6) 1_656 1_655 ?
O5D K1 K3 86.7(5) 1_656 1_656 ?
O5D K1 O11D 137.5(8) 1_656 1_655 ?
O5D K1 O2E 148.3(9) 1_656 . ?
O5D K1 O3H 75.4(7) 1_656 1_656 ?
O5D K1 O2I 76.7(8) 1_656 1_656 ?
O5D K1 O3I 70.5(8) 1_656 1_656 ?
O11D K1 W7 21.7(5) 1_655 1_655 ?
O11D K1 K3 118.8(5) 1_655 1_656 ?
O11D K1 O2I 142.5(9) 1_655 1_656 ?
O11D K1 O3I 144.1(8) 1_655 1_656 ?
O2E K1 W7 74.1(7) . 1_655 ?
O2E K1 K3 76.4(7) . 1_656 ?
O2E K1 O11D 74.0(9) . 1_655 ?
O2E K1 O3H 102.4(9) . 1_656 ?
O2E K1 O2I 74.8(9) . 1_656 ?
O2E K1 O3I 79.5(9) . 1_656 ?
O3H K1 W7 84.7(6) 1_656 1_655 ?
O3H K1 K3 34.3(6) 1_656 1_656 ?
O3H K1 O11D 106.0(7) 1_656 1_655 ?
O3H K1 O2I 61.7(8) 1_656 1_656 ?
O3H K1 O3I 102.8(8) 1_656 1_656 ?
O2I K1 W7 127.0(7) 1_656 1_655 ?
O2I K1 K3 32.2(6) 1_656 1_656 ?
O2I K1 O3I 44.2(7) 1_656 1_656 ?
O3I K1 W7 153.5(6) 1_656 1_655 ?
O3I K1 K3 76.4(6) 1_656 1_656 ?
O8D K2 W9 105.1(4) 1_554 1_655 ?
O8D K2 O24 132.8(6) 1_554 1_655 ?
O8D K2 O10D 86.9(5) 1_554 1_655 ?
O8D K2 O2F 126.5(8) 1_554 . ?
O8D K2 O2H 72.2(6) 1_554 . ?
O8D K2 O3J 76.0(8) 1_554 . ?
O24 K2 W9 29.8(4) 1_655 1_655 ?
O2D K2 W9 97.1(5) . 1_655 ?
O2D K2 O8D 147.3(7) . 1_554 ?
O2D K2 O24 75.5(6) . 1_655 ?
O2D K2 O10D 105.3(6) . 1_655 ?
O2D K2 O2F 68.8(8) . . ?
O2D K2 O3G 138.8(9) . . ?
O2D K2 O2H 88.4(6) . . ?
O2D K2 O3J 77.7(9) . . ?
O10D K2 W9 24.9(4) 1_655 1_655 ?
O10D K2 O24 53.3(6) 1_655 1_655 ?
O2F K2 W9 103.8(7) . 1_655 ?
O2F K2 O24 76.9(8) . 1_655 ?
O2F K2 O10D 128.6(8) . 1_655 ?
O3G K2 W9 74.1(6) . 1_655 ?
O3G K2 O8D 71.7(8) . 1_554 ?
O3G K2 O24 78.8(8) . 1_655 ?
O3G K2 O10D 83.6(8) . 1_655 ?
O3G K2 O2F 74.5(9) . . ?
O3G K2 O2H 98.5(8) . . ?
O3G K2 O3J 142.4(10) . . ?
O2H K2 W9 172.5(6) . 1_655 ?
O2H K2 O24 149.8(7) . 1_655 ?
O2H K2 O10D 156.9(6) . 1_655 ?
O2H K2 O2F 73.4(9) . . ?
O2H K2 O3J 89.2(9) . . ?
O3J K2 W9 96.9(7) . 1_655 ?
O3J K2 O24 111.5(8) . 1_655 ?
O3J K2 O10D 76.0(8) . 1_655 ?
O3J K2 O2F 142.3(9) . . ?
O5 P1A C1A 114.0(12) . . ?
O1A P1A O5 107.8(13) . . ?
O1A P1A O26 106.4(13) . . ?
O1A P1A C1A 107.2(13) . . ?
O26 P1A O5 110.0(14) . . ?
O26 P1A C1A 111.2(13) . . ?
O1B P1B O1 108.5(11) . . ?
O1B P1B O2 106.8(12) . . ?
O1B P1B C1B 109.9(12) . . ?
O1 P1B O2 109.0(13) . . ?
O1 P1B C1B 113.1(12) . . ?
O2 P1B C1B 109.3(11) . . ?
O1D K3 W1 164.3(6) . 1_554 ?
O1D K3 O3F 67.3(9) . . ?
O1D K3 O2H 85.1(7) . . ?
O1D K3 O3H 102.2(8) . . ?
O7D K3 W1 19.3(5) 1_554 1_554 ?
O7D K3 O1D 163.1(9) 1_554 . ?
O7D K3 O3F 127.7(9) 1_554 . ?
O7D K3 O2H 99.2(7) 1_554 . ?
O7D K3 O3H 71.4(7) 1_554 . ?
O3F K3 W1 122.7(9) . 1_554 ?
O3F K3 O2H 97.3(9) . . ?
O2G K3 W1 66.6(8) . 1_554 ?
O2G K3 O1D 115.9(11) . . ?
O2G K3 O7D 80.7(10) . 1_554 ?
O2G K3 O3F 60.3(12) . . ?
O2G K3 O2H 68.4(10) . . ?
O2G K3 O3H 96.2(11) . . ?
O2G K3 O2I 156.5(12) . . ?
O2H K3 W1 81.6(4) . 1_554 ?
O3H K3 W1 62.3(5) . 1_554 ?
O3H K3 O3F 140.6(10) . . ?
O3H K3 O2H 43.3(6) . . ?
O2I K3 W1 92.9(8) . 1_554 ?
O2I K3 O1D 80.8(9) . . ?
O2I K3 O7D 82.4(9) . 1_554 ?
O2I K3 O3F 142.8(12) . . ?
O2I K3 O2H 98.5(8) . . ?
O2I K3 O3H 62.8(9) . . ?
W2 O10 W3 147.6(12) . . ?
W7 O19 W6 149.4(13) . . ?
W9 O22 W8 123.0(11) . . ?
W10 O14 W11 146.7(11) . . ?
P1A O5 W5 148.2(13) . . ?
W10 O21 W9 146.5(12) . . ?
P1B O1B K1 128.0(11) . . ?
W2 O8D K2 149.3(11) . 1_556 ?
W9 O24 W7 122.2(12) . . ?
W9 O24 K2 99.7(8) . 1_455 ?
W7 O24 K2 137.2(10) . 1_455 ?
W2 O17 W8 149.1(12) . . ?
W4 O2D K2 127.8(10) . . ?
W3 O16 W8 152.2(12) . . ?
W11 O5D K1 146.7(12) . 1_454 ?
W7 O11D K1 120.4(11) . 1_455 ?
W3 O15 W10 123.4(13) . . ?
W1 O1C H1C 110(10) . . ?
W2 O1C W1 88.6(6) . . ?
W2 O1C H1C 113(10) . . ?
B1 O1C W1 124.7(19) . . ?
B1 O1C W2 126.8(19) . . ?
B1 O1C H1C 94(10) . . ?
W1 O11 W2 127.2(10) . . ?
P1B O1 W4 153.2(15) . . ?
W4 O8 W10 122.1(10) . . ?
W1 O12 W6 145.6(15) . . ?
W5 O4 W4 156.3(13) . . ?
W11 O20 W9 148.0(11) . . ?
W3 O9 W4 120.2(12) . . ?
W6 O13 W11 123.8(12) . . ?
W5 O1D K3 123.2(12) . . ?
W1 O7D K3 128.6(12) . 1_556 ?
W7 O23 W8 125.2(11) . . ?
P1A O26 W1 136.2(15) . . ?
W1 O18 W7 146.7(13) . . ?
W5 O6 W6 120.8(12) . . ?
W5 O7 W11 122.4(12) . . ?
W4 O2C W3 86.9(7) . . ?
W10 O2C W3 87.9(7) . . ?
W10 O2C W4 89.5(7) . . ?
B1 O2C W3 126.7(18) . . ?
B1 O2C W4 131(2) . . ?
B1 O2C W10 122.3(19) . . ?
P1B O2 W2 134.4(14) . . ?
C2A C1A P1A 118.9(17) . . ?
C6A C1A P1A 121.9(17) . . ?
C6A C1A C2A 119(2) . . ?
C1A C2A H2A 120.3 . . ?
C3A C2A C1A 119(2) . . ?
C3A C2A H2A 120.3 . . ?
C2A C3A H3A 119.2 . . ?
C2A C3A C4A 122(2) . . ?
C4A C3A H3A 119.2 . . ?
C3A C4A H4A 120.6 . . ?
C3A C4A C5A 119(3) . . ?
C5A C4A H4A 120.6 . . ?
C4A C5A H5A 120.7 . . ?
C6A C5A C4A 119(2) . . ?
C6A C5A H5A 120.7 . . ?
C1A C6A H6A 118.8 . . ?
C5A C6A C1A 122(2) . . ?
C5A C6A H6A 118.8 . . ?
C2B C1B P1B 122.0(17) . . ?
C6B C1B P1B 117.8(16) . . ?
C6B C1B C2B 120(2) . . ?
C1B C2B H2B 119.9 . . ?
C3B C2B C1B 120(2) . . ?
C3B C2B H2B 119.9 . . ?
C2B C3B H3B 119.2 . . ?
C2B C3B C4B 122(2) . . ?
C4B C3B H3B 119.2 . . ?
C3B C4B H4B 121.4 . . ?
C3B C4B C5B 117(2) . . ?
C5B C4B H4B 121.4 . . ?
C4B C5B H5B 119.5 . . ?
C6B C5B C4B 121(2) . . ?
C6B C5B H5B 119.5 . . ?
C1B C6B H6B 119.9 . . ?
C5B C6B C1B 120(2) . . ?
C5B C6B H6B 119.9 . . ?
W9 O10D K2 107.1(10) . 1_455 ?
W9 O4C W8 90.3(7) . . ?
W9 O4C W7 89.5(7) . . ?
W8 O4C W7 88.8(7) . . ?
B1 O4C W9 125.0(18) . . ?
B1 O4C W8 125(2) . . ?
B1 O4C W7 126(2) . . ?
W5 O3C W11 90.8(7) . . ?
W5 O3C W6 89.6(8) . . ?
W11 O3C W6 89.2(7) . . ?
B1 O3C W5 131(2) . . ?
B1 O3C W11 120(2) . . ?
B1 O3C W6 125(2) . . ?
O2C B1 O1C 104(3) . . ?
O2C B1 O3C 110(3) . . ?
O4C B1 O1C 109(2) . . ?
O4C B1 O2C 114(3) . . ?
O4C B1 O3C 115(3) . . ?
O3C B1 O1C 104(3) . . ?
O2E N1E O3E 123(3) . . ?
O2E N1E C4E 119(3) . . ?
O3E N1E C4E 118(3) . . ?
N1E O2E K1 136(2) . . ?
N1E C4E H4EA 109.5 . . ?
N1E C4E H4EB 109.5 . . ?
N1E C4E H4EC 109.5 . . ?
H4EA C4E H4EB 109.5 . . ?
H4EA C4E H4EC 109.5 . . ?
H4EB C4E H4EC 109.5 . . ?
O2F N1F O3F 121(3) . . ?
O2F N1F C4F 121(3) . . ?
O3F N1F C4F 117(3) . . ?
N1F O2F K2 160(2) . . ?
N1F O3F K3 109(2) . . ?
N1F C4F H4FA 109.5 . . ?
N1F C4F H4FB 109.5 . . ?
N1F C4F H4FC 109.5 . . ?
H4FA C4F H4FB 109.5 . . ?
H4FA C4F H4FC 109.5 . . ?
H4FB C4F H4FC 109.5 . . ?
O2G N1G O3G 124(3) . . ?
O2G N1G C4G 118(3) . . ?
O3G N1G C4G 118(2) . . ?
N1G O2G K3 161(3) . . ?
N1G O3G K2 115(2) . . ?
N1G C4G H4GA 109.5 . . ?
N1G C4G H4GB 109.5 . . ?
N1G C4G H4GC 109.5 . . ?
H4GA C4G H4GB 109.5 . . ?
H4GA C4G H4GC 109.5 . . ?
H4GB C4G H4GC 109.5 . . ?
O2H N1H O3H 122(3) . . ?
O2H N1H C4H 119(2) . . ?
O3H N1H C4H 119(2) . . ?
K2 O2H K3 113.8(8) . . ?
N1H O2H K2 144.0(19) . . ?
N1H O2H K3 93.6(17) . . ?
K1 O3H K3 112.5(9) 1_454 . ?
N1H O3H K1 145.3(19) . 1_454 ?
N1H O3H K3 100.6(17) . . ?
N1H C4H H4HA 109.5 . . ?
N1H C4H H4HB 109.5 . . ?
N1H C4H H4HC 109.5 . . ?
H4HA C4H H4HB 109.5 . . ?
H4HA C4H H4HC 109.5 . . ?
H4HB C4H H4HC 109.5 . . ?
O2I N1I K1 60.7(19) . 1_454 ?
O2I N1I O3I 122(3) . . ?
O2I N1I C4I 120(3) . . ?
O3I N1I K1 61.9(18) . 1_454 ?
O3I N1I C4I 118(3) . . ?
C4I N1I K1 178(2) . 1_454 ?
K3 O2I K1 113.4(11) . 1_454 ?
N1I O2I K1 97(2) . 1_454 ?
N1I O2I K3 149(2) . . ?
N1I O3I K1 96(2) . 1_454 ?
N1I C4I H4IA 109.5 . . ?
N1I C4I H4IB 109.5 . . ?
N1I C4I H4IC 109.5 . . ?
H4IA C4I H4IB 109.5 . . ?
H4IA C4I H4IC 109.5 . . ?
H4IB C4I H4IC 109.5 . . ?
O2J N1J C4J 119(3) . . ?
O3J N1J O2J 122(3) . . ?
O3J N1J C4J 119(3) . . ?
N1J O3J K2 157(2) . . ?
N1J C4J H4JA 109.5 . . ?
N1J C4J H4JB 109.5 . . ?
N1J C4J H4JC 109.5 . . ?
H4JA C4J H4JB 109.5 . . ?
H4JA C4J H4JC 109.5 . . ?
H4JB C4J H4JC 109.5 . . ?

loop_
_geom_hbond_atom_site_label_D
_geom_hbond_atom_site_label_H
_geom_hbond_atom_site_label_A
_geom_hbond_distance_DH
_geom_hbond_distance_HA
_geom_hbond_distance_DA
_geom_hbond_angle_DHA
_geom_hbond_site_symmetry_A
_geom_hbond_publ_flag
O1C H1C O5 0.94(6) 2.21(7) 3.02(3) 142(7) . yes
O1C H1C O1 0.94(6) 2.24(7) 2.99(3) 135(6) . yes

loop_
_geom_torsion_atom_site_label_1
_geom_torsion_atom_site_label_2
_geom_torsion_atom_site_label_3
_geom_torsion_atom_site_label_4
_geom_torsion
_geom_torsion_site_symmetry_1
_geom_torsion_site_symmetry_2
_geom_torsion_site_symmetry_3
_geom_torsion_site_symmetry_4
_geom_torsion_publ_flag
W3 O2C B1 O1C -64(3) . . . . ?
W3 O2C B1 O4C 55(3) . . . . ?
W3 O2C B1 O3C -175.0(16) . . . . ?
W9 O4C B1 O1C 179.9(16) . . . . ?
W9 O4C B1 O2C 64(3) . . . . ?
W9 O4C B1 O3C -64(4) . . . . ?
W8 O4C B1 O1C 59(3) . . . . ?
W8 O4C B1 O2C -56(3) . . . . ?
W8 O4C B1 O3C 176.0(17) . . . . ?
W7 O4C B1 O1C -60(3) . . . . ?
W7 O4C B1 O2C -175.7(17) . . . . ?
W7 O4C B1 O3C 57(3) . . . . ?
W4 O2C B1 O1C 59(3) . . . . ?
W4 O2C B1 O4C 178.2(16) . . . . ?
W4 O2C B1 O3C -52(4) . . . . ?
W1 O1C B1 O2C -178.6(15) . . . . ?
W1 O1C B1 O4C 60(3) . . . . ?
W1 O1C B1 O3C -64(3) . . . . ?
W5 O3C B1 O1C -59(3) . . . . ?
W5 O3C B1 O2C 52(4) . . . . ?
W5 O3C B1 O4C -178.6(18) . . . . ?
W2 O1C B1 O2C 63(3) . . . . ?
W2 O1C B1 O4C -59(3) . . . . ?
W2 O1C B1 O3C 177.7(16) . . . . ?
W11 O3C B1 O1C 179.5(16) . . . . ?
W11 O3C B1 O2C -69(3) . . . . ?
W11 O3C B1 O4C 60(3) . . . . ?
W6 O3C B1 O1C 67(3) . . . . ?
W6 O3C B1 O2C 177.9(16) . . . . ?
W6 O3C B1 O4C -52(4) . . . . ?
W10 O2C B1 O1C -178.5(14) . . . . ?
W10 O2C B1 O4C -60(3) . . . . ?
W10 O2C B1 O3C 70(3) . . . . ?
K1 N1I O2I K3 -173(5) 1_454 . . . ?
P1A C1A C2A C3A -172(3) . . . . ?
P1A C1A C6A C5A 173(2) . . . . ?
P1B C1B C2B C3B 175(3) . . . . ?
P1B C1B C6B C5B -173(2) . . . . ?
O10 W3 O16 W8 -34(3) . . . . ?
O10 W3 O15 W10 -6(3) . . . . ?
O10 W2 O8D K2 -157.2(19) . . . 1_556 ?
O10 W2 O17 W8 26(2) . . . . ?
O19 W7 O11D K1 108.0(13) . . . 1_455 ?
O19 W7 O23 W8 26(3) . . . . ?
O22 W9 O20 W11 -41(4) . . . . ?
O22 W9 O10D K2 -107.4(9) . . . 1_455 ?
O22 W8 O16 W3 -124(3) . . . . ?
O14 W11 O5D K1 85(2) . . . 1_454 ?
O14 W11 O20 W9 -35(2) . . . . ?
O14 W10 O21 W9 34(2) . . . . ?
O5 W5 O4 W4 -63(3) . . . . ?
O5 W5 O1D K3 -162.4(14) . . . . ?
O5 W5 O6 W6 92.6(14) . . . . ?
O5 W5 O7 W11 -6(4) . . . . ?
O5 P1A O26 W1 55(3) . . . . ?
O5 P1A C1A C2A -138(2) . . . . ?
O5 P1A C1A C6A 45(3) . . . . ?
O21 W9 O22 W8 -86.4(14) . . . . ?
O21 W9 O20 W11 36(2) . . . . ?
O21 W9 O10D K2 162.4(8) . . . 1_455 ?
O21 W10 O14 W11 -31(2) . . . . ?
O1B P1B O1 W4 -129(3) . . . . ?
O1B P1B O2 W2 -167.3(15) . . . . ?
O1B P1B C1B C2B -99(3) . . . . ?
O1B P1B C1B C6B 72(2) . . . . ?
O9D W8 O16 W3 136(3) . . . . ?
O8D W2 O10 W3 -131(2) . . . . ?
O8D W2 O17 W8 130(2) . . . . ?
O24 W9 O22 W8 74.2(14) . . . . ?
O24 W9 O20 W11 -124(2) . . . . ?
O24 W9 O10D K2 -19.2(9) . . . 1_455 ?
O24 W7 O19 W6 119(3) . . . . ?
O24 W7 O11D K1 -158.3(12) . . . 1_455 ?
O24 W7 O23 W8 -67.0(15) . . . . ?
O17 W8 O16 W3 34(3) . . . . ?
O17 W2 O10 W3 -26(3) . . . . ?
O17 W2 O8D K2 109(2) . . . 1_556 ?
O2D W4 O8 W10 -168.2(14) . . . . ?
O2D W4 O4 W5 161(3) . . . . ?
O16 W3 O15 W10 -84.9(14) . . . . ?
O5D W11 O20 W9 -139(2) . . . . ?
O11D W7 O19 W6 -138(3) . . . . ?
O11D W7 O23 W8 -169.8(14) . . . . ?
O15 W3 O16 W8 123(3) . . . . ?
O15 W10 O14 W11 59(4) . . . . ?
O15 W10 O21 W9 -125(2) . . . . ?
O1C W1 O11 W2 8.5(11) . . . . ?
O1C W1 O12 W6 -52(3) . . . . ?
O1C W1 O7D K3 34(5) . . . 1_556 ?
O1C W1 O18 W7 53(2) . . . . ?
O1C W2 O10 W3 56(2) . . . . ?
O1C W2 O8D K2 -16(6) . . . 1_556 ?
O1C W2 O17 W8 -59(2) . . . . ?
O11 W1 O12 W6 -70(4) . . . . ?
O11 W1 O7D K3 3.6(14) . . . 1_556 ?
O11 W1 O18 W7 124(2) . . . . ?
O11 W2 O10 W3 70(3) . . . . ?
O11 W2 O8D K2 14(2) . . . 1_556 ?
O11 W2 O17 W8 -130(2) . . . . ?
O1 W4 O2D K2 142.0(15) . . . . ?
O1 W4 O8 W10 4(4) . . . . ?
O1 W4 O4 W5 62(3) . . . . ?
O1 P1B O1B K1 105.4(15) . . . . ?
O1 P1B O2 W2 -50(2) . . . . ?
O1 P1B C1B C2B 139(3) . . . . ?
O1 P1B C1B C6B -49(3) . . . . ?
O8 W4 O2D K2 -40.6(17) . . . . ?
O8 W4 O4 W5 -100(3) . . . . ?
O8 W10 O14 W11 131(2) . . . . ?
O8 W10 O21 W9 -40(4) . . . . ?
O12 W1 O11 W2 27(3) . . . . ?
O12 W1 O7D K3 173.8(13) . . . 1_556 ?
O12 W1 O18 W7 -33(3) . . . . ?
O12 W6 O19 W7 42(3) . . . . ?
O4 W4 O2D K2 56.2(17) . . . . ?
O4 W4 O8 W10 88.9(14) . . . . ?
O4 W5 O1D K3 -76.9(15) . . . . ?
O4 W5 O6 W6 34(3) . . . . ?
O4 W5 O7 W11 -90.2(13) . . . . ?
O4D W10 O14 W11 -134(2) . . . . ?
O4D W10 O21 W9 137(2) . . . . ?
O1A P1A O5 W5 134(3) . . . . ?
O1A P1A O26 W1 172(2) . . . . ?
O1A P1A C1A C2A 102(3) . . . . ?
O1A P1A C1A C6A -74(3) . . . . ?
O20 W9 O22 W8 -9(4) . . . . ?
O20 W9 O10D K2 71.9(9) . . . 1_455 ?
O20 W11 O5D K1 177(2) . . . 1_454 ?
O9 W3 O16 W8 39(4) . . . . ?
O9 W3 O15 W10 73.9(14) . . . . ?
O9 W4 O2D K2 -132.0(15) . . . . ?
O9 W4 O8 W10 -70.5(14) . . . . ?
O9 W4 O4 W5 4(5) . . . . ?
O13 W11 O5D K1 -90(2) . . . 1_454 ?
O13 W11 O20 W9 123(2) . . . . ?
O13 W6 O19 W7 -117(3) . . . . ?
O1D W5 O4 W4 -160(3) . . . . ?
O1D W5 O6 W6 -170.4(14) . . . . ?
O1D W5 O7 W11 168.5(14) . . . . ?
O7D W1 O11 W2 -177.7(13) . . . . ?
O7D W1 O12 W6 135(3) . . . . ?
O7D W1 O18 W7 -136(2) . . . . ?
O23 W8 O16 W3 -33(4) . . . . ?
O23 W7 O19 W6 26(5) . . . . ?
O23 W7 O11D K1 -66.3(14) . . . 1_455 ?
O3D W3 O16 W8 -137(3) . . . . ?
O3D W3 O15 W10 172.5(13) . . . . ?
O26 W1 O11 W2 87.5(14) . . . . ?
O26 W1 O12 W6 -131(3) . . . . ?
O26 W1 O7D K3 88.9(13) . . . 1_556 ?
O26 W1 O18 W7 38(5) . . . . ?
O26 P1A O5 W5 -111(3) . . . . ?
O26 P1A C1A C2A -13(3) . . . . ?
O26 P1A C1A C6A 170(2) . . . . ?
O18 W7 O19 W6 -41(3) . . . . ?
O18 W7 O11D K1 20.8(14) . . . 1_455 ?
O18 W7 O23 W8 93.4(15) . . . . ?
O18 W1 O11 W2 -74.9(14) . . . . ?
O18 W1 O12 W6 33(3) . . . . ?
O18 W1 O7D K3 -92.8(13) . . . 1_556 ?
O6 W5 O4 W4 -4(5) . . . . ?
O6 W5 O1D K3 111.4(15) . . . . ?
O6 W5 O7 W11 70.5(14) . . . . ?
O6 W6 O19 W7 -32(5) . . . . ?
O7 W5 O4 W4 100(3) . . . . ?
O7 W5 O1D K3 19.1(16) . . . . ?
O7 W5 O6 W6 -71.1(14) . . . . ?
O7 W11 O5D K1 -2(2) . . . 1_454 ?
O7 W11 O20 W9 40(4) . . . . ?
O2C W3 O16 W8 50(3) . . . . ?
O2C W3 O15 W10 -1.7(11) . . . . ?
O2C W4 O8 W10 5.9(11) . . . . ?
O2C W4 O4 W5 -26(3) . . . . ?
O2C W10 O14 W11 57(2) . . . . ?
O2C W10 O21 W9 -49(2) . . . . ?
O6D W6 O19 W7 145(3) . . . . ?
O2 W2 O10 W3 134(3) . . . . ?
O2 W2 O8D K2 -70(2) . . . 1_556 ?
O2 W2 O17 W8 -53(4) . . . . ?
O2 P1B O1B K1 -137.2(13) . . . . ?
O2 P1B O1 W4 115(3) . . . . ?
O2 P1B C1B C2B 17(3) . . . . ?
O2 P1B C1B C6B -171(2) . . . . ?
C1A P1A O5 W5 15(3) . . . . ?
C1A P1A O26 W1 -72(2) . . . . ?
C1A C2A C3A C4A -3(5) . . . . ?
C2A C1A C6A C5A -4(5) . . . . ?
C2A C3A C4A C5A 1(5) . . . . ?
C3A C4A C5A C6A 0(5) . . . . ?
C4A C5A C6A C1A 2(5) . . . . ?
C6A C1A C2A C3A 4(5) . . . . ?
C1B P1B O1B K1 -18.7(16) . . . . ?
C1B P1B O1 W4 -7(4) . . . . ?
C1B P1B O2 W2 74(2) . . . . ?
C1B C2B C3B C4B -6(6) . . . . ?
C2B C1B C6B C5B -1(4) . . . . ?
C2B C3B C4B C5B 4(6) . . . . ?
C3B C4B C5B C6B -2(5) . . . . ?
C4B C5B C6B C1B 0(5) . . . . ?
C6B C1B C2B C3B 4(5) . . . . ?
O10D W9 O22 W8 169.2(13) . . . . ?
O10D W9 O20 W11 141(2) . . . . ?
O4C W9 O22 W8 -1.2(12) . . . . ?
O4C W9 O20 W11 -49(2) . . . . ?
O4C W9 O10D K2 -54(5) . . . 1_455 ?
O4C W8 O16 W3 -52(3) . . . . ?
O4C W7 O19 W6 46(3) . . . . ?
O4C W7 O23 W8 5.1(12) . . . . ?
O3C W5 O4 W4 26(3) . . . . ?
O3C W5 O6 W6 2.8(11) . . . . ?
O3C W5 O7 W11 -5.4(12) . . . . ?
O3C W11 O5D K1 -35(5) . . . 1_454 ?
O3C W11 O20 W9 49(2) . . . . ?
O3C W6 O19 W7 -45(3) . . . . ?
O3E N1E O2E K1 21(5) . . . . ?
C4E N1E O2E K1 -157(3) . . . . ?
O2F N1F O3F K3 -47(4) . . . . ?
O3F N1F O2F K2 -41(9) . . . . ?
C4F N1F O2F K2 147(7) . . . . ?
C4F N1F O3F K3 125(3) . . . . ?
O2G N1G O3G K2 12(4) . . . . ?
O3G N1G O2G K3 -118(8) . . . . ?
C4G N1G O2G K3 61(9) . . . . ?
C4G N1G O3G K2 -167(2) . . . . ?
O2H N1H O3H K1 158(2) . . . 1_454 ?
O2H N1H O3H K3 -5(2) . . . . ?
O3H N1H O2H K2 145(3) . . . . ?
O3H N1H O2H K3 4(2) . . . . ?
C4H N1H O2H K2 -36(4) . . . . ?
C4H N1H O2H K3 -176.8(19) . . . . ?
C4H N1H O3H K1 -21(4) . . . 1_454 ?
C4H N1H O3H K3 176.5(19) . . . . ?
O2I N1I O3I K1 6(3) . . . 1_454 ?
O3I N1I O2I K1 -6(3) . . . 1_454 ?
O3I N1I O2I K3 -179(3) . . . . ?
C4I N1I O2I K1 177(2) . . . 1_454 ?
C4I N1I O2I K3 5(5) . . . . ?
C4I N1I O3I K1 -177(2) . . . 1_454 ?
O2J N1J O3J K2 -47(7) . . . . ?
C4J N1J O3J K2 129(6) . . . . ?

_smtbx_masks_special_details     ?
loop_
_smtbx_masks_void_nr
_smtbx_masks_void_average_x
_smtbx_masks_void_average_y
_smtbx_masks_void_average_z
_smtbx_masks_void_volume
_smtbx_masks_void_count_electrons
_smtbx_masks_void_content
1 0.488 0.226 0.085 111.6 36.0 '4 H2O'
2 0.512 0.726 0.915 111.6 35.2 '4 H2O'
3 0.295 0.781 0.367 8.7 0.8 ?
4 0.705 0.281 0.633 8.7 1.0 ?

_smtbx_masks_void_probe_radius   1.2
_smtbx_masks_void_truncation_radius 1.2
_shelx_res_file                  
;
TITL wkdlf_d1_a.res in P2(1)
    wkdlf_d1.res
    created by SHELXL-2018/3 at 11:05:47 on 20-Dec-2023
REM Old TITL WKDLF_D1 in P2(1)/m
REM SHELXT solution in P2(1): R1 0.094, Rweak 0.028, Alpha 0.004
REM <I/s> 3.798 for 14 systematic absences, Orientation as input
REM Flack x = 0.077 ( 0.013 ) from 5934 Parsons' quotients
REM Formula found by SHELXT: O2J B O30 P5 W11
CELL 0.6889 12.3035 23.9565 12.4053 90 118.757 90
ZERR 2 0.0004 0.0005 0.0004 0 0.004 0
LATT -1
SYMM -X,0.5+Y,-Z
SFAC C H B K N O P W
DISP B 0.0013 0.0006 6.3277
DISP C 0.0028 0.0015 10.8482
DISP H -0 0 0.6228
DISP K 0.1927 0.236 967.4319
DISP N 0.0056 0.0031 18.3366
DISP O 0.0101 0.0057 30.1916
DISP P 0.0974 0.0893 377.3762
DISP W -0.657 6.5577 26119.5887
UNIT 36 74 2 6 12 114 4 22
EQIV $1 -1+X,+Y,+Z
EQIV $2 +X,+Y,1+Z
EQIV $3 -1+X,+Y,-1+Z
EQIV $4 1+X,+Y,1+Z
FLAT O2E N1E C4E O3E
RIGU
SIMU
FLAT O2F N1F C4F O3F
FLAT O3J C4J N1J O2J
FLAT N1G O2G O3G C4G
FLAT N1H O2H O3H C4H
FLAT N1I O2I O3I C4I
ISOR 0.01 0.02 C4E
ISOR 0.01 0.02 W1 C4H
ISOR 0.01 0.02 O3E
SADI P1A C1A P1B C1B
ISOR 0.01 0.02 O19
DFIX 0.95 0.04 O1C H1C
SADI 0.04 H1C W2 H1C W1
SADI 0.04 H1C O2C H1C O3C

L.S. 12 0 0
PLAN  99
SIZE 0.075 0.075 0.25
TEMP -173(2)
CONF
HTAB O1C O5
HTAB O1C O1
FREE K1 P1B
FREE K1 N1I_$4
FREE W1 K3_$2
FREE W9 K2_$1
FREE W7 K1_$1
FREE K3 K2
FREE K3 N1H
FREE K3 K1_$3
FREE W5 K3
FREE W4 K2
BOND
list 4
MORE -1
BOND $H
ABIN
fmap 2 53
acta
SHEL 999 0.8
OMIT -1 0 1
REM <olex2.extras>
REM <HklSrc "%.\\WKDLF_D1.hkl">
REM </olex2.extras>

WGHT    0.036800  108.418304
FVAR       0.10055
W3    8    0.338669    0.645262    0.547094    11.00000    0.02769    0.02707 =
         0.02060   -0.00087    0.01358   -0.00399
W9    8   -0.102559    0.585772    0.295425    11.00000    0.02430    0.03258 =
         0.02953   -0.00131    0.01494    0.00055
W8    8    0.077032    0.615617    0.594259    11.00000    0.02840    0.03377 =
         0.02411    0.00111    0.01715    0.00443
W7    8   -0.074819    0.492640    0.508027    11.00000    0.02568    0.03146 =
         0.02850   -0.00256    0.01670   -0.00398
W4    8    0.427691    0.548771    0.409729    11.00000    0.02559    0.03976 =
         0.02054    0.00399    0.01549    0.00341
W1    8    0.212008    0.418238    0.685229    11.00000    0.04147    0.02632 =
         0.02623   -0.00040    0.02233   -0.00334
W5    8    0.264865    0.415217    0.315488    11.00000    0.02936    0.03044 =
         0.02186   -0.00350    0.01397    0.00157
W2    8    0.367554    0.543173    0.773148    11.00000    0.02881    0.04357 =
         0.01922   -0.00662    0.01521   -0.00579
W11   8   -0.002034    0.483332    0.152080    11.00000    0.03637    0.04055 =
         0.02164   -0.00764    0.01500   -0.01007
W6    8    0.023674    0.388224    0.362945    11.00000    0.03822    0.02795 =
         0.03175   -0.00333    0.01153   -0.00631
W10   8    0.157639    0.615345    0.248599    11.00000    0.04489    0.03334 =
         0.02781    0.00431    0.02490    0.00272
K1    4    0.896229    0.432634    0.787973    11.00000    0.03814    0.05826 =
         0.03277   -0.00363    0.02033    0.00747
K2    4    0.562758    0.542231    0.172388    11.00000    0.03248    0.06343 =
         0.02426   -0.00041    0.01408   -0.00609
P1A   7    0.411035    0.363686    0.605837    11.00000    0.03088    0.02218 =
         0.02448    0.00075    0.01583   -0.00284
P1B   7    0.587550    0.502220    0.708331    11.00000    0.02551    0.02705 =
         0.02404   -0.00040    0.01635   -0.00176
K3    4    0.305860    0.374170    0.030213    11.00000    0.05907    0.10071 =
         0.02930   -0.00261    0.01529    0.02272
O10   6    0.401895    0.594723    0.687146    11.00000    0.02906    0.05830 =
         0.03529    0.01127    0.02030    0.00757
O19   6   -0.069524    0.435087    0.409886    11.00000    0.04584    0.04038 =
         0.02509   -0.01546    0.00879    0.00110
O22   6   -0.056535    0.632843    0.433821    11.00000    0.03932    0.03422 =
         0.02934   -0.00001    0.01219    0.00006
O14   6    0.095662    0.547958    0.168306    11.00000    0.03961    0.05280 =
         0.03611   -0.01150    0.02967   -0.00444
O5    6    0.372855    0.402326    0.493292    11.00000    0.03926    0.03305 =
         0.03443    0.00400    0.01346   -0.01172
O21   6    0.019579    0.622855    0.268167    11.00000    0.04935    0.03417 =
         0.03303   -0.00115    0.02836   -0.00201
O1B   6    0.658653    0.447344    0.731660    11.00000    0.01963    0.03615 =
         0.03171   -0.00586    0.00623    0.00130
O9D   6    0.051531    0.665249    0.676807    11.00000    0.03834    0.01527 =
         0.04235   -0.00840    0.03244   -0.00991
O8D   6    0.447747    0.565566    0.919153    11.00000    0.02868    0.03755 =
         0.02621   -0.01410    0.01562   -0.01939
O24   6   -0.173960    0.536895    0.365698    11.00000    0.04796    0.03603 =
         0.03041   -0.00340    0.02193   -0.00701
O17   6    0.214233    0.573724    0.718165    11.00000    0.03182    0.04021 =
         0.03651    0.00427    0.02161    0.00523
O2D   6    0.555449    0.552216    0.387877    11.00000    0.02852    0.07412 =
         0.02982   -0.01445    0.02075   -0.00886
PART 1
O16   6    0.195958    0.648089    0.559206    11.00000    0.03649    0.02925 =
         0.04293    0.00490    0.02395   -0.00080
O5D   6   -0.089307    0.475279   -0.001667    11.00000    0.04084    0.06448 =
         0.02223   -0.00064    0.01334    0.00449
O11D  6   -0.179676    0.468870    0.547620    11.00000    0.03509    0.05937 =
         0.03924    0.00732    0.02115   -0.00304
O15   6    0.247673    0.667193    0.382354    11.00000    0.04265    0.05017 =
         0.02717   -0.00430    0.01854    0.00573
O1C   6    0.263087    0.493555    0.578639    11.00000    0.04003    0.04025 =
         0.02360   -0.00541    0.02248   -0.00071
H1C   2    0.318095    0.479874    0.551881    11.00000   -1.50000
O11   6    0.314976    0.470667    0.803503    11.00000    0.03081    0.03521 =
         0.02944   -0.00633    0.01781   -0.00320
O1    6    0.499750    0.507786    0.569525    11.00000    0.05206    0.03414 =
         0.02452   -0.00093    0.00977    0.01004
O8    6    0.319229    0.588801    0.272089    11.00000    0.04578    0.04591 =
         0.02159   -0.00036    0.01931    0.01225
O12   6    0.139064    0.382025    0.534516    11.00000    0.06942    0.05192 =
         0.03097   -0.01685    0.01585   -0.00016
O4    6    0.360810    0.478552    0.342061    11.00000    0.04409    0.04334 =
         0.01500    0.00796    0.00308    0.00852
O4D   6    0.127585    0.659060    0.130033    11.00000    0.02675    0.04304 =
         0.02224    0.00850    0.01095    0.00462
O1A   6    0.552414    0.360630    0.675034    11.00000    0.03580    0.04644 =
         0.04039   -0.00660    0.00894   -0.00456
O20   6   -0.095860    0.526240    0.197884    11.00000    0.02814    0.04561 =
         0.03917   -0.01078    0.02111   -0.00576
O9    6    0.462057    0.615802    0.511423    11.00000    0.03387    0.05355 =
         0.02818    0.01055    0.01186    0.01492
O13   6   -0.053374    0.416528    0.199479    11.00000    0.03929    0.04949 =
         0.03852   -0.00085    0.01528   -0.00028
O1D   6    0.336480    0.370422    0.263512    11.00000    0.06605    0.05001 =
         0.04462    0.01220    0.03394    0.01743
O7D   6    0.205778    0.369817    0.781023    11.00000    0.04741    0.03327 =
         0.04268    0.00978    0.03171    0.00816
O23   6   -0.025771    0.556729    0.604641    11.00000    0.05101    0.03453 =
         0.03490   -0.00072    0.02922   -0.00651
O3D   6    0.409385    0.708427    0.611644    11.00000    0.01062    0.04692 =
         0.04568   -0.01909    0.00060   -0.00957
O26   6    0.371627    0.389941    0.695572    11.00000    0.04569    0.04817 =
         0.05361   -0.01138    0.03221    0.00786
O18   6    0.071264    0.457303    0.641475    11.00000    0.03423    0.04520 =
         0.02569   -0.00008    0.00581    0.00950
O6    6    0.157364    0.363155    0.329973    11.00000    0.03869    0.04706 =
         0.04910    0.00429    0.02647    0.01000
O7    6    0.139161    0.439763    0.166022    11.00000    0.03354    0.04117 =
         0.04640    0.00701    0.02063   -0.00470
O2C   6    0.242745    0.559543    0.426562    11.00000    0.03429    0.03803 =
         0.03530   -0.00277    0.02379    0.00598
O6D   6   -0.053432    0.328183    0.332066    11.00000    0.04444    0.02745 =
         0.05318   -0.02014    0.01642    0.00450
O2    6    0.508366    0.498028    0.776683    11.00000    0.03573    0.04722 =
         0.04022   -0.00966    0.02832    0.00006
SAME 0.02 0.04 C1A C6A C5A C4A C3A C2A
PART 0
C1A   1    0.355578    0.294702    0.567485    11.00000    0.02387    0.02725 =
         0.02735   -0.00465    0.00666   -0.00999
C2A   1    0.309598    0.268090    0.636578    11.00000    0.05006    0.02908 =
         0.04582   -0.00577    0.02940   -0.00607
AFIX  43
H2A   2    0.298558    0.288221    0.696588    11.00000   -1.20000
AFIX   0
C3A   1    0.280532    0.212933    0.617495    11.00000    0.03759    0.02934 =
         0.06149    0.00605    0.02321   -0.00041
AFIX  43
H3A   2    0.252839    0.194393    0.667551    11.00000   -1.20000
AFIX   0
C4A   1    0.290339    0.182956    0.526447    11.00000    0.03226    0.03192 =
         0.04875    0.00312    0.00918   -0.00444
AFIX  43
H4A   2    0.268593    0.144550    0.513565    11.00000   -1.20000
AFIX   0
C5A   1    0.332938    0.210481    0.453986    11.00000    0.04220    0.02750 =
         0.03931   -0.00117    0.00976   -0.00240
AFIX  43
H5A   2    0.340824    0.191064    0.391329    11.00000   -1.20000
AFIX   0
C6A   1    0.362696    0.265552    0.475369    11.00000    0.03962    0.02857 =
         0.02949   -0.00066    0.01020   -0.00234
AFIX  43
H6A   2    0.389324    0.284569    0.424989    11.00000   -1.20000
AFIX   0
SAME 0.02 0.04 C1A > C6A
SAME 0.02 0.04 C1A C6A C5A C4A C3A C2A
C1B   1    0.694010    0.559064    0.770699    11.00000    0.03217    0.03648 =
         0.02029    0.00424    0.00724    0.00063
C2B   1    0.723792    0.582835    0.884099    11.00000    0.05126    0.04645 =
         0.02646   -0.00389    0.01596   -0.01336
AFIX  43
H2B   2    0.682626    0.570660    0.927943    11.00000   -1.20000
AFIX   0
C3B   1    0.810685    0.622978    0.931627    11.00000    0.06154    0.05505 =
         0.02649   -0.00772    0.02248   -0.02293
AFIX  43
H3B   2    0.824698    0.641182    1.005248    11.00000   -1.20000
AFIX   0
C4B   1    0.880723    0.638524    0.875410    11.00000    0.06613    0.03255 =
         0.03468   -0.00026    0.02581   -0.01797
AFIX  43
H4B   2    0.945964    0.665003    0.912186    11.00000   -1.20000
AFIX   0
C5B   1    0.850666    0.613294    0.761662    11.00000    0.05091    0.05040 =
         0.03666   -0.00714    0.02464   -0.01841
AFIX  43
H5B   2    0.894958    0.623703    0.719730    11.00000   -1.20000
AFIX   0
C6B   1    0.759536    0.574407    0.711178    11.00000    0.03531    0.01493 =
         0.02496    0.00716    0.01260    0.00444
AFIX  43
H6B   2    0.740833    0.557721    0.634713    11.00000   -1.20000
AFIX   0
O10D  6   -0.235724    0.616558    0.198260    11.00000    0.02722    0.04393 =
         0.02325    0.00149    0.00639    0.00382
O4C   6    0.065997    0.542219    0.457228    11.00000    0.03832    0.04140 =
         0.03214    0.00076    0.02152    0.00009
O3C   6    0.138632    0.470795    0.363164    11.00000    0.03824    0.04739 =
         0.02733   -0.01165    0.00680    0.00334
B1    3    0.169776    0.518728    0.450322    11.00000    0.04686    0.04151 =
         0.02683   -0.00149    0.02232    0.00005
SAME 0.02 0.04 N1E O3E O2E C4E
N1E   5    0.959749    0.293549    0.690477    11.00000    0.09998    0.05713 =
         0.07634   -0.02319    0.02558    0.01491
O2E   6    0.915917    0.340952    0.663031    11.00000    0.08524    0.05807 =
         0.09000   -0.01913    0.04928    0.01228
O3E   6    0.978919    0.269544    0.786895    11.00000    0.18085    0.12478 =
         0.11515    0.01682    0.06575    0.00634
C4E   1    0.993878    0.265009    0.608289    11.00000    0.09884    0.07463 =
         0.09173   -0.05145    0.02724    0.00038
AFIX  33
H4EA  2    1.027134    0.228032    0.641635    11.00000   -1.50000
H4EB  2    0.920556    0.260900    0.527331    11.00000   -1.50000
H4EC  2    1.057052    0.286773    0.600259    11.00000   -1.50000
AFIX   0
SAME 0.02 0.04 N1E O2E O3E C4E
SAME 0.02 0.04 N1E O3E O2E C4E
N1F   5    0.598710    0.383731    0.304636    11.00000    0.17749    0.10175 =
         0.07666    0.02613    0.06217    0.03768
O2F   6    0.580179    0.434309    0.284400    11.00000    0.08792    0.09603 =
         0.06224    0.01027    0.04602    0.02026
O3F   6    0.565156    0.349443    0.217952    11.00000    0.14900    0.13719 =
         0.10432    0.00198    0.07805    0.06815
C4F   1    0.645795    0.361225    0.427264    11.00000    0.12833    0.12901 =
         0.08620    0.04062    0.06030    0.01706
AFIX  33
H4FA  2    0.654323    0.320633    0.424945    11.00000   -1.50000
H4FB  2    0.726919    0.377760    0.481654    11.00000   -1.50000
H4FC  2    0.588041    0.370036    0.458270    11.00000   -1.50000
AFIX   0
SAME 0.02 0.04 N1E O3E O2E C4E
SAME 0.02 0.04 N1E O2E O3E C4E
N1G   5    0.600035    0.427017    0.021499    11.00000    0.04292    0.10728 =
         0.05485    0.00650    0.02600    0.01287
O2G   6    0.496008    0.419159    0.007606    11.00000    0.04593    0.18600 =
         0.09856    0.01350    0.03961    0.01214
O3G   6    0.660176    0.470956    0.064519    11.00000    0.07497    0.11237 =
         0.05505   -0.01391    0.03316    0.00762
C4G   1    0.657997    0.382823   -0.012186    11.00000    0.07618    0.07541 =
         0.05047    0.00770    0.03721    0.00597
AFIX  33
H4GA  2    0.740549    0.394863    0.003787    11.00000   -1.50000
H4GB  2    0.665627    0.349428    0.036594    11.00000   -1.50000
H4GC  2    0.607099    0.374227   -0.099771    11.00000   -1.50000
AFIX   0
SAME 0.02 0.04 N1E O2E O3E C4E
SAME 0.02 0.04 N1E O3E O2E C4E
N1H   5    0.211141    0.505487   -0.018522    11.00000    0.05411    0.08149 =
         0.02762    0.00116    0.02843    0.00642
O2H   6    0.317875    0.498291    0.063329    11.00000    0.05208    0.07151 =
         0.03008   -0.00442    0.02471   -0.00732
O3H   6    0.140934    0.466044   -0.073881    11.00000    0.04667    0.08364 =
         0.04216   -0.00312    0.02173    0.00708
C4H   1    0.165032    0.561982   -0.049789    11.00000    0.08114    0.07587 =
         0.05375    0.00970    0.05195    0.01469
AFIX  33
H4HA  2    0.079024    0.561208   -0.116250    11.00000   -1.50000
H4HB  2    0.168605    0.580253    0.022529    11.00000   -1.50000
H4HC  2    0.216227    0.582762   -0.076831    11.00000   -1.50000
AFIX   0
SAME 0.02 0.04 N1E O3E O2E C4E
SAME 0.02 0.04 N1E O2E O3E C4E
N1I   5   -0.011936    0.330643   -0.012035    11.00000    0.08359    0.05076 =
         0.06706   -0.01653    0.02945    0.00302
O2I   6    0.066451    0.358502   -0.024308    11.00000    0.08549    0.05993 =
         0.08761   -0.02350    0.03067   -0.01271
O3I   6   -0.123925    0.342672   -0.065907    11.00000    0.07982    0.07281 =
         0.05579   -0.01933    0.03251   -0.00112
C4I   1    0.026911    0.283944    0.072277    11.00000    0.18176    0.04177 =
         0.08520   -0.00389    0.05827    0.03456
AFIX  33
H4IA  2   -0.045919    0.266627    0.070882    11.00000   -1.50000
H4IB  2    0.069578    0.256436    0.047440    11.00000   -1.50000
H4IC  2    0.083388    0.297134    0.155622    11.00000   -1.50000
AFIX   0
SAME 0.02 0.04 N1E O2E O3E C4E
SAME 0.02 0.04 N1E O3E O2E C4E
N1J   5    0.381636    0.688296    0.118996    11.00000    0.10347    0.08732 =
         0.10225    0.02080    0.04171    0.01518
O2J   6    0.298314    0.692816    0.009514    11.00000    0.07852    0.12659 =
         0.11311    0.02945    0.02269   -0.02580
O3J   6    0.463262    0.651443    0.152790    11.00000    0.09842    0.07980 =
         0.06833    0.01061    0.04012    0.01038
C4J   1    0.378749    0.724362    0.210869    11.00000    0.06854    0.06189 =
         0.11320    0.02654    0.04963    0.00115
AFIX  33
H4JA  2    0.310275    0.750995    0.171054    11.00000   -1.50000
H4JB  2    0.366719    0.701828    0.270225    11.00000   -1.50000
H4JC  2    0.457296    0.744739    0.253670    11.00000   -1.50000
AFIX   0
HKLF 4


REM  wkdlf_d1_a.res in P2(1)
REM wR2 = 0.1175, GooF = S = 1.044, Restrained GooF = 0.982 for all data
REM R1 = 0.0498 for 12500 Fo > 4sig(Fo) and 0.0510 for all 12893 data
REM 850 parameters refined using 1897 restraints

END

WGHT      0.0368    108.4286

REM Highest difference peak  3.333,  deepest hole -2.364,  1-sigma level  0.321
Q1    1   0.0842  0.6169  0.2049  11.00000  0.05    3.33
Q2    1  -0.0608  0.5043  0.1300  11.00000  0.05    2.60
Q3    1   0.3562  0.5417  0.8486  11.00000  0.05    2.19
Q4    1   0.0188  0.3876  0.4219  11.00000  0.05    2.07
Q5    1   0.3358  0.5758  0.7631  11.00000  0.05    2.00
Q6    1   0.1501  0.4391  0.6629  11.00000  0.05    1.97
Q7    1  -0.1018  0.5817  0.2262  11.00000  0.05    1.74
Q8    1  -0.0612  0.4993  0.4387  11.00000  0.05    1.72
Q9    1  -0.0642  0.4836  0.5788  11.00000  0.05    1.68
Q10   1   0.3224  0.4212  0.7192  11.00000  0.05    1.63
Q11   1   0.0773  0.5353  0.3300  11.00000  0.05    1.59
Q12   1   0.4843  0.7039  0.1762  11.00000  0.05    1.59
Q13   1   0.6958  0.3790  0.2836  11.00000  0.05    1.56
Q14   1   0.0770  0.6193  0.6786  11.00000  0.05    1.53
Q15   1   0.1024  0.4657  0.2036  11.00000  0.05    1.51
Q16   1   0.1904  0.7418 -0.0716  11.00000  0.05    1.49
Q17   1   0.2048  0.4187  0.7506  11.00000  0.05    1.46
Q18   1   0.1549  0.6163  0.1664  11.00000  0.05    1.40
Q19   1   0.4660  0.5531  0.7951  11.00000  0.05    1.39
Q20   1   0.3443  0.6471  0.4789  11.00000  0.05    1.38
Q21   1   0.5363  0.4184 -0.0952  11.00000  0.05    1.35
Q22   1   0.4355  0.5440  0.3370  11.00000  0.05    1.33
Q23   1   0.2660  0.4190  0.2373  11.00000  0.05    1.32
Q24   1   0.1645  0.6056  0.3104  11.00000  0.05    1.29
Q25   1  -0.1164  0.4225  0.4375  11.00000  0.05    1.27
Q26   1   0.3830  0.5441  0.7128  11.00000  0.05    1.26
Q27   1  -0.0095  0.4829  0.2222  11.00000  0.05    1.25
Q28   1   0.0607  0.5215 -0.0424  11.00000  0.05    1.25
Q29   1  -0.1026  0.5929  0.3765  11.00000  0.05    1.25
Q30   1   0.0091  0.4805  0.0789  11.00000  0.05    1.24
Q31   1   0.9021  0.5792  0.9267  11.00000  0.05    1.23
Q32   1   0.1099  0.4765  0.4972  11.00000  0.05    1.23
Q33   1   0.1593  0.6126  0.6362  11.00000  0.05    1.22
Q34   1   0.3336  0.2616  0.0415  11.00000  0.05    1.20
Q35   1   0.5764  0.5183  0.1085  11.00000  0.05    1.19
Q36   1   0.5588  0.5599  0.8601  11.00000  0.05    1.18
Q37   1   0.2631  0.4894  0.7344  11.00000  0.05    1.16
Q38   1  -0.0062  0.5838  0.4241  11.00000  0.05    1.16
Q39   1   0.1808  0.6402  0.3569  11.00000  0.05    1.16
Q40   1   0.0080  0.4780  0.7332  11.00000  0.05    1.15
Q41   1   0.4104  0.4595  0.3251  11.00000  0.05    1.15
Q42   1   0.0157  0.3835  0.1832  11.00000  0.05    1.15
Q43   1   0.9248  0.5780  0.8870  11.00000  0.05    1.13
Q44   1   0.4226  0.5546  0.4636  11.00000  0.05    1.13
Q45   1   0.2312  0.4169  0.6221  11.00000  0.05    1.13
Q46   1   0.2128  0.4179  0.8342  11.00000  0.05    1.10
Q47   1   0.1901  0.1189  0.4859  11.00000  0.05    1.10
Q48   1   0.0636  0.5907  0.4938  11.00000  0.05    1.10
Q49   1   0.4639  0.5202  0.6958  11.00000  0.05    1.09
Q50   1   0.1883  0.4015  0.2784  11.00000  0.05    1.09
Q51   1   0.3261  0.5553  0.9153  11.00000  0.05    1.09
Q52   1   0.0646  0.5023  0.2991  11.00000  0.05    1.08
Q53   1   0.4666  0.4406 -0.0823  11.00000  0.05    1.08
Q54   1   0.2538  0.4218  0.3870  11.00000  0.05    1.07
Q55   1   0.2567  0.3435  0.0179  11.00000  0.05    1.07
Q56   1  -0.0756  0.3811  0.3188  11.00000  0.05    1.06
Q57   1   0.2556  0.6391  0.3213  11.00000  0.05    1.06
Q58   1   0.8092  0.3841  0.7926  11.00000  0.05    1.06
Q59   1  -0.0219  0.4369  0.2581  11.00000  0.05    1.05
Q60   1   0.6169  0.6189  0.7656  11.00000  0.05    1.05
Q61   1   1.0567  0.6569  0.9420  11.00000  0.05    1.04
Q62   1   0.2499  0.6013  0.0520  11.00000  0.05    1.04
Q63   1   0.2542  0.7166 -0.1152  11.00000  0.05    1.04
Q64   1   0.3617  0.5245  0.6705  11.00000  0.05    1.04
Q65   1   0.3481  0.5382  0.3745  11.00000  0.05    1.03
Q66   1   0.4419  0.5210  0.4984  11.00000  0.05    1.02
Q67   1   0.9387  0.2395  0.4063  11.00000  0.05    1.02
Q68   1   0.0402  0.4405  0.1509  11.00000  0.05    1.02
Q69   1  -0.1661  0.2194 -0.0172  11.00000  0.05    1.01
Q70   1  -0.2197  0.5821  0.2463  11.00000  0.05    1.01
Q71   1  -0.2965  0.6179  0.0767  11.00000  0.05    1.01
Q72   1   0.2876  0.2833  0.7663  11.00000  0.05    1.00
Q73   1   0.4562  0.5967  0.6402  11.00000  0.05    1.00
Q74   1   0.4238  0.5833  0.8454  11.00000  0.05    1.00
Q75   1   0.4070  0.6811  0.0329  11.00000  0.05    1.00
Q76   1   0.7814  0.5733  0.8379  11.00000  0.05    0.99
Q77   1   0.4359  0.3800  0.2416  11.00000  0.05    0.99
Q78   1   0.4211  0.2837  0.1490  11.00000  0.05    0.99
Q79   1   0.3957  0.4796  0.2224  11.00000  0.05    0.98
Q80   1   0.7182  0.4576  0.2209  11.00000  0.05    0.98
Q81   1  -0.0016  0.4837  0.5609  11.00000  0.05    0.98
Q82   1   0.1969  0.5650  0.5079  11.00000  0.05    0.97
Q83   1   0.1379  0.5833  0.6200  11.00000  0.05    0.97
Q84   1   0.1972  0.7040 -0.0641  11.00000  0.05    0.97
Q85   1   0.9959  0.2168  0.8270  11.00000  0.05    0.97
Q86   1   0.2777  0.5019  0.4444  11.00000  0.05    0.97
Q87   1   0.4822  0.5267  0.4256  11.00000  0.05    0.96
Q88   1  -0.0047  0.5974  0.3490  11.00000  0.05    0.96
Q89   1   0.5362  0.5836  0.1813  11.00000  0.05    0.96
Q90   1   0.3607  0.3811 -0.0454  11.00000  0.05    0.95
Q91   1  -0.0854  0.6466  0.5295  11.00000  0.05    0.95
Q92   1   0.3408  0.4037  0.3484  11.00000  0.05    0.94
Q93   1   0.7797  0.6635  0.9865  11.00000  0.05    0.94
Q94   1   0.4468  0.5050  0.0633  11.00000  0.05    0.94
Q95   1   0.7069  0.5394  0.9623  11.00000  0.05    0.93
Q96   1   0.6638  0.6200  0.9414  11.00000  0.05    0.93
Q97   1   1.0022  0.7067  1.0002  11.00000  0.05    0.93
Q98   1   0.2846  0.5958  0.5734  11.00000  0.05    0.93
Q99   1  -0.0250  0.5664  0.3174  11.00000  0.05    0.93
;
_shelx_res_checksum              2540
_shelx_hkl_file                  
;
   0   0   1 4230.08   25.74
   0   0   1 4506.27   26.24
   0   0   2  639.93    9.73
   0   0  -2  652.05    8.87
   0   0  -2  666.45    7.99
   0   0   2  648.90    8.13
   0   0  -2  684.38    9.30
   0   0   2  670.32    9.91
   0   0  -2  703.32   10.07
   0   0   2  619.73    9.61
   0   0   3  410.14    9.50
   0   0  -3  418.59    8.16
   0   0   3  394.75    9.19
   0   0   3  419.10    9.43
   0   0  -3  393.24    7.18
   0   0  -4   84.80    3.71
   0   0   4   91.33    5.22
   0   0  -4   83.44    4.59
   0   0   4   81.84    4.77
   0   0   4   80.06    4.76
   0   0   5    7.53    1.86
   0   0   5   13.29    2.28
   0   0   5    9.27    1.83
   0   0  -5   11.46    1.92
   0   0   6    6.56    1.71
   0   0   6    5.14    1.66
   0   0  -6    9.67    1.55
   0   0  -6    8.17    1.76
   0   0  -7  145.38    6.25
   0   0  -7  155.39    7.92
   0   0   7  133.76    8.86
   0   0   8   27.53    4.59
   0   0  -8   30.21    3.06
   0   0   8   38.52    4.81
   0   0  -8   38.62    4.15
   0   0   8   28.90    4.04
   0   0   9    2.75    1.84
   0   0  -9    3.66    1.25
   0   0   9    3.79    1.90
   0   0  -9    5.84    1.77
   0   0   9    4.13    1.76
   0   0  10   64.70    7.60
   0   0  10   52.72    6.25
   0   0  10   54.00    6.12
   0   0 -10   64.76    5.69
   0   0  11  564.97   23.35
   0   0 -11  559.54   14.66
   0   0 -11  589.70   17.42
   0   0  12   30.39    5.15
   0   0  12   32.78    6.08
   0   0 -12   40.77    4.04
   0   0  13  208.93   15.48
   0   0 -13  214.90    9.50
   0   0  14   10.57    4.02
   0   0  15   38.02    7.24
   0   0 -15   28.90    3.72
   0   0 -16    1.54    1.17
   0   1  -1  530.55    7.46
   0  -1   1  490.48    7.73
   0   1  -1  589.42    6.27
   0   1   1  706.99    8.06
   0  -1  -1  617.43    7.37
   0  -1  -1  620.89    6.07
   0   1   1  693.82    6.61
   0  -1   1  574.00    7.40
   0  -1  -2  108.62    3.16
   0   1   2  102.48    3.39
   0  -1   2   99.88    4.28
   0   1  -2   89.47    3.59
   0   1   2   88.24    2.76
   0   1  -2  100.62    3.10
   0  -1   2  116.03    3.37
   0  -1  -2  111.22    2.97
   0   1  -2   97.10    3.17
   0  -1  -2  109.04    3.78
   0  -1   2  127.46    3.96
   0   1   2  107.50    4.05
   0  -1   2  125.17    4.37
   0   1   2   96.22    3.49
   0   1  -2  102.51    3.87
   0   1   3  909.51   13.25
   0  -1   3  721.24   14.25
   0   1  -3  760.64   12.18
   0   1   3  882.11   14.41
   0  -1   3  883.37   13.52
   0   1  -3  838.38   11.07
   0  -1  -3  784.64   10.21
   0   1   3  817.55   10.77
   0  -1  -3  919.08   13.33
   0   1   3  862.40   13.39
   0  -1   3  820.45   13.78
   0   1  -3  947.63   14.36
   0   1   4  200.25    7.24
   0  -1   4  167.63    7.75
   0  -1   4  196.38    7.28
   0   1   4  190.14    7.55
   0   1  -4  166.45    5.37
   0  -1  -4  198.80    5.58
   0  -1   4  185.11    7.34
   0   1   4  190.34    7.12
   0   1  -4  188.67    7.08
   0  -1   5  920.96   20.77
   0   1   5 1190.21   20.71
   0   1   5 1118.87   20.90
   0  -1   5 1031.35   19.33
   0   1  -5 1090.84   15.72
   0  -1  -5 1027.28   14.70
   0   1   5 1021.95   19.00
   0  -1   5  997.22   19.45
   0   1  -5 1196.48   20.01
   0  -1  -5 1123.08   18.73
   0   1   6   21.01    3.15
   0  -1  -6   12.46    1.73
   0   1  -6   40.03    3.12
   0   1   6   11.19    2.18
   0  -1  -6   13.80    2.23
   0   1  -6   35.66    3.66
   0  -1   7   41.01    5.25
   0   1   7   44.30    4.92
   0   1   7   40.48    4.66
   0  -1   7   41.34    4.60
   0  -1  -7   32.92    2.95
   0  -1   7   38.46    4.39
   0   1   7   39.14    4.33
   0  -1  -7   37.43    3.84
   0  -1   8  762.43   24.17
   0   1   8  798.25   22.53
   0  -1   8  791.68   21.46
   0   1  -8  796.60   15.95
   0  -1  -8  772.79   15.34
   0  -1   8  751.40   20.86
   0  -1  -8  801.53   18.76
   0  -1   9   33.54    5.46
   0   1   9   47.94    5.95
   0   1   9   44.07    5.50
   0  -1   9   25.06    4.14
   0   1  -9   36.00    3.50
   0  -1  -9   43.56    3.79
   0   1   9   47.83    5.43
   0  -1   9   25.87    4.10
   0   1  -9   36.66    4.24
   0  -1  -9   48.64    4.74
   0   1  10   44.71    6.13
   0  -1  10   40.74    6.40
   0  -1  10   39.91    5.42
   0   1  10   45.47    5.86
   0   1 -10   53.37    4.39
   0  -1 -10   56.79    4.47
   0   1  10   52.45    6.04
   0  -1  10   44.36    5.59
   0   1 -10   51.57    5.15
   0  -1 -10   52.62    5.05
   0   1  11  104.30    9.95
   0  -1  11  120.96   11.37
   0  -1 -11  115.34    6.58
   0   1 -11  107.34    6.36
   0   1  11  114.33    9.54
   0  -1  11  119.42    9.68
   0  -1  11  114.93    9.38
   0   1 -11  129.57    8.23
   0  -1  12   22.91    4.50
   0   1  12   13.98    3.65
   0   1 -12   24.88    3.22
   0  -1 -12   12.87    2.34
   0   1  12    9.48    3.43
   0  -1  12   27.16    5.80
   0  -1 -13   14.01    2.55
   0   1 -13   15.80    2.70
   0  -1  13   17.08    5.16
   0   1  13    8.36    3.53
   0  -1 -14    4.46    1.70
   0   1  14    4.23    2.76
   0  -1 -15    6.70    1.92
   0   1 -15    5.15    1.77
   0   1  15    2.98    2.82
   0  -1  15    4.04    3.28
   0   1 -16    4.23    1.65
   0  -1 -18    9.73    3.44
   0   1 -18    3.97    2.53
   0  -2   0 9999.00   49.83
   0   2   0 9639.08   49.95
   0  -2   1  696.86    9.02
   0  -2   1  858.84    8.49
   0   2  -1  907.67    8.69
   0  -2  -1  896.23    9.98
   0  -2   1  970.81   10.55
   0   2   1  926.29    8.85
   0  -2  -1  950.33    8.69
   0   2   2  707.30    9.14
   0  -2  -2  616.63    7.91
   0  -2   2  444.23   10.38
   0   2  -2  451.35    8.95
   0  -2   2  473.31    7.57
   0   2   2  549.92    7.15
   0   2  -2  542.93    8.04
   0  -2  -2  597.73    7.24
   0   2   2  701.69   11.12
   0   2  -2  575.60    7.97
   0  -2  -2  661.89   10.11
   0  -2   2  500.15    7.88
   0   2  -2  576.23    9.92
   0  -2   2  537.35    9.85
   0   2   2  685.39    9.25
   0  -2  -2  664.58    8.88
   0   2   3 1754.58   18.51
   0  -2   3 1344.24   21.80
   0   2  -3 1698.88   17.28
   0  -2  -3 1610.79   15.25
   0   2   3 1489.83   15.55
   0   2   3 1699.85   21.35
   0  -2   3 1528.28   18.16
   0   2  -3 1768.80   21.02
   0  -2   3 1531.57   20.34
   0  -2  -3 1743.42   18.49
   0   2   3 1731.34   19.17
   0   2   4  344.95    9.18
   0  -2   4  360.74   12.35
   0  -2   4  426.76   10.57
   0   2   4  320.65   10.12
   0   2  -4  411.37   10.82
   0  -2   4  408.89   11.20
   0  -2  -4  449.02   10.22
   0   2  -4  376.48    8.43
   0   2  -5  380.97    9.22
   0  -2  -5  348.14    8.13
   0   2  -5  394.61   11.55
   0  -2  -5  382.50   10.53
   0   2   5  329.76   11.37
   0   2   5  345.44   10.53
   0  -2   5  315.67   12.85
   0   2   5  313.57   10.14
   0  -2  -6 2622.38   26.79
   0  -2  -6 2899.59   33.22
   0   2  -6 3076.65   36.31
   0  -2   6 2885.41   36.22
   0   2   6 2665.40   36.97
   0  -2   6 2332.33   39.86
   0  -2   6 2759.35   36.95
   0   2   6 2514.43   33.61
   0  -2  -7  364.31    9.73
   0   2  -7  522.22   12.21
   0  -2  -7  379.71   12.02
   0   2   7  356.92   13.92
   0  -2   7  475.77   15.27
   0  -2   7  434.08   17.82
   0   2   7  358.33   13.31
   0   2   7  334.26   12.54
   0  -2   7  471.83   15.67
   0  -2  -8   40.68    3.44
   0   2  -8   50.20    3.98
   0  -2  -8   40.12    4.11
   0   2  -8   47.40    4.73
   0  -2   8   42.36    4.94
   0   2   8   46.08    5.38
   0  -2   8   33.60    5.49
   0   2   8   46.60    5.25
   0   2   8   50.43    5.21
   0  -2   8   33.19    4.42
   0   2  -9   73.82    5.00
   0  -2  -9  106.84    6.90
   0   2  -9   70.45    5.95
   0  -2   9   64.89    6.47
   0  -2   9   66.97    8.05
   0   2   9  100.97    8.28
   0  -2   9   60.01    6.27
   0   2   9   93.61    7.55
   0  -2 -10   95.36    5.77
   0   2 -10  113.65    6.38
   0   2 -10  125.39    8.10
   0   2  10   87.95    8.31
   0  -2  10  116.69   11.12
   0  -2  10  108.34    8.78
   0   2  10   94.05    8.01
   0  -2  10  107.50    8.75
   0   2  10   82.89    7.90
   0   2 -11  455.05   15.61
   0   2  11  345.08   16.64
   0  -2  11  385.48   17.26
   0   2  11  432.18   19.36
   0  -2  11  456.28   22.79
   0  -2  11  415.56   17.97
   0   2  12   70.90    7.86
   0  -2  12   77.43    8.05
   0  -2 -12   74.33    5.42
   0   2 -12   96.59    6.24
   0   2  12   77.96    8.61
   0  -2  13   26.82    5.00
   0   2  13   47.24    7.07
   0  -2  13   36.65    7.28
   0   2 -13   33.74    3.87
   0   2  14   57.76    8.14
   0  -2  14   27.44    6.50
   0  -2 -14   56.04    5.01
   0   2 -14   36.44    4.09
   0  -2  15   32.78    7.05
   0   2 -15   26.23    3.54
   0   2 -16   34.04    4.06
   0  -2 -17   38.21    6.33
   0   2 -18    1.79    2.04
   0  -2 -18    1.58    1.84
   0  -3   0    3.20    0.45
   0   3   0    1.34    0.37
   0  -3   0    2.03    0.42
   0  -3   0    1.66    0.32
   0   3   0    1.94    0.45
   0   3   0    2.03    0.36
   0  -3   0    0.71    0.32
   0  -3   1   14.63    1.33
   0  -3  -1    1.77    0.43
   0   3   1    1.69    0.43
   0  -3   1   14.29    1.21
   0  -3   1   13.15    1.04
   0  -3  -1    1.02    0.41
   0   3   1    2.77    0.41
   0  -3  -1    3.66    0.45
   0   3   2   81.26    3.16
   0  -3  -2   78.12    2.85
   0   3  -2   22.70    1.81
   0  -3   2   24.09    2.44
   0  -3  -2   65.06    2.28
   0   3  -2   28.92    1.89
   0   3   2   76.54    3.80
   0  -3   2   30.13    1.84
   0   3  -2   34.98    1.95
   0   3  -2   30.39    2.32
   0  -3   2   30.14    2.37
   0   3   2   77.07    2.91
   0  -3  -2   83.08    2.91
   0   3   3 2511.30   22.93
   0  -3   3 1937.54   28.40
   0   3  -3 2219.18   21.25
   0   3   3 2045.92   18.91
   0  -3  -3 2252.98   18.80
   0  -3   3 2179.98   21.93
   0   3   3 2508.60   27.27
   0   3  -3 2401.54   21.14
   0  -3   3 2172.63   25.64
   0   3  -3 2348.60   25.56
   0   3   3 2436.15   22.96
   0   3   4  573.26   11.71
   0  -3   4  421.43   14.16
   0  -3  -4  435.77    8.29
   0   3  -4  609.39   11.06
   0   3  -4  623.35   13.66
   0  -3   4  479.95   12.64
   0   3   4  505.53   11.32
   0  -3   5  133.86    8.93
   0   3   5  399.08   12.68
   0  -3  -5  333.93    7.88
   0   3  -5  191.03    6.69
   0   3  -5  227.23    8.94
   0  -3  -5  376.39   10.18
   0   3   5  366.66   10.75
   0  -3   6  513.64   14.38
   0   3   6  505.51   15.62
   0  -3  -6  442.34    9.93
   0   3  -6  528.24   11.84
   0  -3  -6  506.87   12.94
   0  -3   6  488.93   15.06
   0   3   6  454.62   13.36
   0   3   7   84.82    6.32
   0  -3   7   96.02    8.91
   0   3   7   78.68    6.63
   0  -3   7  114.85    7.39
   0  -3  -7   70.13    4.20
   0   3  -7  132.31    6.19
   0  -3  -7   77.27    5.32
   0   3  -7  136.84    7.77
   0  -3   7  120.25    8.00
   0   3   7   85.90    6.28
   0   3   8  577.52   17.92
   0  -3   8  411.17   19.62
   0  -3   8  472.76   16.26
   0   3   8  545.00   18.48
   0   3  -8  497.69   12.72
   0  -3  -8  550.73   12.55
   0   3  -8  511.46   15.79
   0  -3  -8  633.07   16.07
   0  -3   8  465.95   16.82
   0   3   8  526.54   16.83
   0   3   9  232.42   12.23
   0  -3   9  174.39   13.53
   0   3  -9  192.44    8.15
   0  -3  -9  223.49    8.37
   0  -3   9  184.99   10.76
   0   3   9  220.94   12.35
   0  -3   9  180.34   10.93
   0   3   9  215.78   11.37
   0  -3  -9  238.00   10.16
   0   3  -9  209.30   10.38
   0   3 -10   22.33    3.51
   0  -3 -10    5.07    1.67
   0   3  10    3.60    1.71
   0  -3  10   26.09    5.63
   0   3  10    3.31    1.86
   0  -3  10   26.80    4.44
   0  -3  10   25.51    4.37
   0   3  10    4.47    2.13
   0   3 -10   25.77    3.09
   0  -3 -10    6.95    1.69
   0   3  11   39.66    5.80
   0  -3  11   51.09    8.15
   0   3 -11   49.46    4.38
   0  -3 -11   35.14    3.64
   0   3  11   35.72    5.49
   0  -3  11   57.59    6.71
   0  -3  11   49.00    6.26
   0   3 -11   63.56    5.91
   0  -3  12    4.61    3.08
   0  -3 -12   20.98    2.97
   0   3 -12    7.20    1.89
   0  -3  12    3.37    2.11
   0   3  12   21.31    4.55
   0  -3  13   17.29    4.13
   0  -3 -13   22.25    3.09
   0   3 -13   13.36    2.54
   0  -3  13   20.93    5.67
   0   3  13   16.05    4.26
   0   3 -14   39.12    4.22
   0  -3  14   41.91    8.02
   0   3  15   12.02    4.10
   0  -3 -15   11.56    2.49
   0   3 -16   39.35    4.37
   0  -3 -17   52.23    7.31
   0   3 -17   34.54    4.17
   0   3 -18    2.58    2.26
   0  -3 -18    7.72    3.12
   0  -4   0 1682.69   13.91
   0  -4   0 1685.80   13.41
   0   4   0 1882.99   16.27
   0  -4   0 1849.34   15.66
   0   4   0 1515.26   15.34
   0  -4   0 1663.70   16.55
   0   4   0 1632.92   13.69
   0  -4  -1 1009.75    8.86
   0  -4   1 1060.31   12.91
   0   4   1 1035.00    9.16
   0  -4  -1 1116.65   11.99
   0  -4   1  954.27   10.56
   0  -4  -1  987.32   12.42
   0  -4   1  970.22    9.82
   0   4  -1  891.38    9.43
   0  -4  -1 1031.93    9.20
   0   4   1  949.74    9.41
   0   4  -2  639.27   11.44
   0  -4   2  631.86   11.70
   0   4   2  657.15   10.08
   0  -4   2  526.13   11.23
   0   4  -2  586.46    9.32
   0  -4   2  644.21    9.12
   0   4  -2  717.18    9.58
   0  -4  -2  659.86    8.56
   0  -4  -2  707.93    8.10
   0   4   3 2545.62   24.14
   0  -4   3 2031.21   30.47
   0   4  -3 2296.16   22.65
   0   4  -3 2749.60   23.13
   0   4   3 2547.91   28.65
   0   4  -3 2516.75   27.41
   0  -4   3 2373.28   27.69
   0  -4  -3 2567.43   22.56
   0   4   3 2398.76   22.95
   0   4   4  148.11    5.88
   0  -4   4   46.76    4.97
   0  -4   4   55.05    3.64
   0   4   4  135.00    6.86
   0  -4  -4   96.49    3.73
   0   4  -4   64.29    3.65
   0   4  -4   66.78    4.55
   0   4   4  132.78    5.60
   0  -4   4   57.07    4.44
   0   4   5  587.07   13.38
   0  -4  -5  586.42   10.57
   0   4  -5  604.83   12.22
   0  -4   5  624.36   14.10
   0   4   5  533.49   15.15
   0   4  -5  638.81   15.38
   0   4   5  567.17   13.38
   0  -4  -5  633.97   13.09
   0  -4   5  662.09   16.65
   0  -4   6 1376.39   33.27
   0  -4   6 1653.12   26.13
   0   4   6 1467.07   27.75
   0   4  -6 1752.14   22.73
   0  -4  -6 1649.57   23.74
   0   4  -6 1758.93   27.74
   0  -4   6 1606.45   28.43
   0   4   6 1469.97   24.47
   0   4   7   86.07    6.21
   0  -4   7   92.21    9.16
   0  -4   7  108.22    7.09
   0   4   7   85.81    7.01
   0  -4  -7   94.20    4.81
   0  -4  -7  110.17    6.24
   0   4  -7  111.29    7.14
   0   4   7   84.10    6.14
   0  -4   7  105.76    7.59
   0  -4   8  148.58   12.39
   0   4   8  212.22   10.58
   0   4   8  177.02   10.60
   0  -4   8  155.10    9.20
   0   4  -8  172.15    7.50
   0   4  -8  168.19    9.15
   0  -4  -8  196.90    8.76
   0  -4   8  156.80    9.84
   0   4   8  199.10   10.17
   0  -4   9  177.51   14.28
   0   4   9  207.14   11.27
   0  -4   9  154.56    9.76
   0   4   9  184.52   11.35
   0   4  -9  190.28    8.11
   0  -4  -9  200.27    7.86
   0   4  -9  188.30    9.97
   0  -4  -9  199.13    9.18
   0   4   9  203.89   11.02
   0  -4   9  164.65   10.57
   0  -4  10   58.15    6.40
   0   4 -10   66.16    4.93
   0  -4 -10   62.78    4.64
   0   4 -10   72.47    6.30
   0  -4 -10   65.86    5.42
   0   4  10   61.12    6.58
   0  -4  10   57.72    8.62
   0  -4 -11   76.95    5.32
   0   4 -11   81.92    5.66
   0   4  11   77.06    7.85
   0  -4  11   78.60   10.42
   0  -4  11   61.91    7.08
   0   4  11   75.12    7.89
   0  -4  12   43.22    6.07
   0  -4 -12   47.16    4.33
   0  -4  12   49.93    8.64
   0   4  12   52.02    6.83
   0  -4  13   22.11    4.56
   0   4  13   32.34    5.70
   0  -4  13   38.83    7.82
   0  -4 -13   26.86    3.37
   0   4 -13   30.63    3.71
   0  -4  14  205.89   17.77
   0   4 -14  163.42    8.52
   0  -4 -14  191.99    9.13
   0   4 -15    3.89    1.57
   0  -4  15    5.10    3.34
   0   4 -16   62.54    5.45
   0   4 -17   57.72    5.30
   0  -4 -17   90.90    9.55
   0  -4 -18   22.89    4.96
   0   4 -18   15.29    4.19
   0   5   0    0.78    0.45
   0  -5   0    0.98    0.52
   0   5   0    1.90    0.47
   0   5   0    1.32    0.51
   0  -5   0    0.68    0.36
   0  -5   0    0.43    0.25
   0  -5   0    1.59    0.43
   0  -5  -1  472.79    6.27
   0   5   1  435.54    6.57
   0   5  -1  442.97    7.67
   0  -5  -1  501.34    9.07
   0  -5   1  498.77    7.03
   0   5  -1  408.87    6.94
   0   5   1  479.66    6.48
   0  -5  -1  464.21    6.11
   0  -5   1  505.29    9.14
   0  -5   2 2392.01   25.68
   0  -5  -2 2743.65   19.33
   0   5  -2 2625.47   25.89
   0   5   2 2622.74   23.44
   0  -5   2 2005.02   23.37
   0   5  -2 2296.02   21.90
   0   5  -2 2343.74   20.03
   0  -5   2 2549.94   21.46
   0  -5  -2 2503.07   19.42
   0   5   2 2749.23   19.98
   0   5  -3 2250.84   26.08
   0   5   3 1997.00   21.74
   0  -5   3 2070.43   29.89
   0   5  -3 2208.19   21.89
   0  -5   3 2261.12   21.24
   0  -5  -3 1969.27   19.12
   0  -5  -3 2069.48   17.50
   0   5   4  638.94   12.71
   0  -5   4  580.07   18.06
   0   5  -4  675.79   12.32
   0  -5  -4  496.98    9.03
   0  -5   4  569.23   11.67
   0   5   4  538.23   14.19
   0   5  -4  693.11   15.18
   0  -5   4  597.31   14.93
   0  -5  -4  555.78   10.80
   0   5   4  610.47   12.11
   0   5   5  381.97   10.76
   0  -5   5  222.44   12.35
   0  -5  -5  329.21    7.71
   0   5  -5  244.70    7.89
   0  -5   5  214.96    8.13
   0   5   5  366.98   12.66
   0   5  -5  244.15    9.67
   0  -5   5  228.13    9.97
   0   5   5  358.90   10.44
   0   5  -6  121.32    5.84
   0  -5  -6  115.47    4.98
   0  -5   6  117.86    6.69
   0   5   6  136.44    8.34
   0   5  -6  129.44    7.45
   0   5   6  123.50    6.79
   0  -5  -6  132.02    6.32
   0  -5   6  106.43    7.25
   0   5   7   49.80    4.72
   0  -5   7  119.49   10.83
   0   5   7   40.92    4.94
   0  -5   7  151.21    8.27
   0   5  -7  171.58    7.20
   0  -5  -7   41.29    3.19
   0   5  -7  173.37    9.04
   0  -5  -7   46.16    4.00
   0   5   7   48.44    4.66
   0  -5   7  143.27    8.98
   0   5   8  278.33   11.98
   0  -5   8  111.49   11.27
   0   5   8  273.17   13.25
   0  -5   8  158.77    9.20
   0   5  -8  149.96    7.05
   0  -5  -8  270.66    8.58
   0   5  -8  157.62    9.01
   0  -5  -8  264.11    9.99
   0   5   8  277.43   12.00
   0  -5   8  152.09    9.85
   0   5   9  240.41   11.97
   0  -5   9  172.10   14.69
   0  -5   9  170.12   10.19
   0   5   9  223.85   12.60
   0  -5  -9  224.74    8.26
   0   5  -9  197.81    8.32
   0   5  -9  209.78   10.66
   0  -5  -9  235.36    9.82
   0  -5   9  163.98   10.74
   0   5   9  243.66   12.07
   0  -5  10   45.00    7.95
   0   5  10   32.02    4.77
   0   5  10   26.73    4.67
   0  -5 -10   40.41    3.71
   0   5 -10   42.20    4.01
   0   5 -10   38.64    4.69
   0  -5 -10   37.19    4.03
   0  -5  10   41.86    5.68
   0   5  10   33.99    4.85
   0  -5  11   74.32   10.64
   0   5  11   51.01    6.33
   0  -5  11   55.61    6.52
   0   5 -11   68.57    5.24
   0  -5 -11   50.26    4.30
   0   5 -11   70.06    6.36
   0  -5  11   57.15    6.90
   0  -5  12   76.01    7.90
   0   5 -12   94.75    6.30
   0   5  12   95.50    9.05
   0  -5  12  103.52   12.81
   0   5  13   13.87    3.78
   0  -5 -13   14.06    2.51
   0  -5  13    5.94    3.61
   0  -5  13    3.90    2.29
   0   5 -13    5.93    1.76
   0  -5  14   54.42    9.72
   0  -5 -14   45.22    4.47
   0   5 -14   50.83    4.78
   0  -5  15    4.36    3.44
   0   5  15    3.71    2.52
   0   5 -15    4.27    1.60
   0   5 -16   32.63    3.98
   0  -5 -17   45.57    6.84
   0   5 -17   31.56    3.96
   0  -6   0  717.61    9.80
   0  -6   0  726.88    9.25
   0   6   0  720.54   11.29
   0  -6   0  704.60   12.13
   0   6   0  607.22   10.62
   0   6   0  628.42    9.26
   0  -6  -1   34.96    1.80
   0   6   1   26.87    1.72
   0   6  -1   49.86    2.71
   0  -6   1   66.98    2.76
   0   6  -1   47.54    2.63
   0  -6  -1   28.98    2.81
   0   6   1   30.52    1.78
   0  -6  -1   32.77    1.72
   0  -6   1   67.18    3.47
   0  -6  -2 2760.27   21.34
   0   6   2 3039.13   26.84
   0  -6   2 2457.74   26.37
   0   6  -2 2955.67   28.77
   0  -6  -2 3019.54   21.03
   0  -6   2 2418.65   22.48
   0   6  -2 2681.27   22.07
   0  -6  -2 3072.73   21.56
   0   6   2 3093.29   22.91
   0   6  -3 3609.44   35.61
   0  -6   3 3625.94   37.05
   0   6   3 3487.80   31.71
   0  -6   3 3429.39   39.54
   0  -6   3 3526.07   29.12
   0   6  -3 3930.19   29.60
   0  -6  -3 3426.66   27.25
   0  -6  -3 3144.68   26.31
   0  -6  -3 3745.40   26.32
   0   6   4  166.35    6.59
   0  -6   4  215.29   11.19
   0  -6  -4  167.44    5.18
   0   6  -4  182.42    6.48
   0  -6   4  192.99    6.55
   0   6  -4  182.35    7.92
   0  -6   4  213.22    9.07
   0  -6  -4  199.86    6.23
   0   6   4  163.80    6.12
   0   6   5  439.35   11.78
   0  -6  -5  361.00    8.18
   0   6  -5  410.98   10.38
   0  -6   5  385.43   10.73
   0   6   5  410.11   13.65
   0   6  -5  430.58   13.11
   0  -6  -5  403.47    9.94
   0  -6   5  398.71   13.46
   0   6   5  422.06   11.18
   0  -6   6   41.26    6.05
   0  -6  -6   31.92    2.63
   0   6  -6   51.36    3.84
   0   6   6   41.26    4.69
   0  -6   6   35.26    3.64
   0   6  -6   47.05    4.58
   0   6   6   42.72    3.98
   0  -6   6   39.65    4.53
   0   6   7  295.86   11.40
   0  -6   7  244.35   15.93
   0   6   7  278.42   12.83
   0  -6   7  280.06   11.17
   0   6  -7  317.71    9.95
   0  -6  -7  301.34   10.08
   0   6  -7  290.34   11.94
   0  -6   7  265.49   12.46
   0   6   7  272.47   11.02
   0   6   8  250.43   11.34
   0  -6   8  290.46   18.69
   0  -6   8  304.24   12.57
   0   6   8  237.99   12.53
   0  -6  -8  232.04    7.96
   0   6  -8  330.96   13.19
   0  -6  -8  254.16    9.68
   0   6   8  254.41   11.53
   0  -6   8  288.21   13.69
   0   6   9   64.29    6.20
   0  -6   9   27.63    6.34
   0  -6   9   31.88    4.48
   0   6   9   55.88    6.41
   0   6  -9   34.37    3.57
   0  -6  -9   57.67    4.18
   0   6  -9   32.27    4.26
   0  -6  -9   62.03    4.97
   0   6   9   57.24    5.88
   0  -6   9   31.50    4.82
   0  -6  10  349.13   22.75
   0   6  10  329.21   14.84
   0  -6  10  336.13   14.98
   0  -6 -10  339.29   10.64
   0   6 -10  361.95   11.79
   0  -6 -10  343.26   11.99
   0  -6  10  351.63   16.56
   0   6  10  313.83   14.63
   0   6  11   92.49    8.36
   0  -6  11  139.53   14.96
   0   6 -11  119.95    6.97
   0  -6 -11   92.67    5.81
   0  -6  11  109.99    9.06
   0   6 -11  113.01    8.17
   0  -6  11  111.63    9.69
   0  -6  12   17.52    4.02
   0  -6  12   22.30    6.51
   0   6  12   21.07    4.36
   0   6 -12   17.58    2.82
   0  -6 -12   18.78    2.76
   0  -6  13   15.99    5.71
   0  -6 -13   23.22    3.14
   0   6 -13    7.91    2.00
   0  -6  13   12.32    3.57
   0   6  13   18.39    4.32
   0  -6 -14   66.25    5.36
   0   6 -14   79.01    5.93
   0  -6  14   76.15    8.42
   0  -6  15   29.48    7.62
   0   6  15   25.27    5.33
   0   6 -15   20.88    3.16
   0  -6 -16   37.30    6.27
   0  -6 -17   31.98    5.77
   0   6 -17   33.76    4.06
   0   7   0    2.46    0.77
   0   7   0    1.42    0.62
   0  -7   0    2.66    0.91
   0   7   0    2.20    0.61
   0   7   0    1.76    0.57
   0   7   1   75.91    3.16
   0   7  -1   96.77    4.04
   0  -7  -1   77.87    4.86
   0   7  -1   93.19    4.03
   0   7   1   85.61    3.31
   0  -7  -1   79.11    2.91
   0  -7  -2 2330.34   18.97
   0  -7   2 2012.17   24.79
   0   7   2 2567.79   24.71
   0  -7   2 1920.49   22.95
   0   7  -2 1976.92   21.30
   0   7  -2 1656.71   17.43
   0   7   2 2510.09   20.53
   0  -7  -2 2273.13   18.02
   0  -7   3 3086.04   34.62
   0  -7  -3 2966.07   23.85
   0   7   3 3076.14   29.92
   0  -7   3 2799.56   34.39
   0   7  -3 3089.53   29.26
   0   7  -3 2874.39   25.49
   0  -7   3 2989.77   26.73
   0  -7  -3 2960.26   24.48
   0  -7  -3 3115.99   23.86
   0   7   4   85.34    4.88
   0  -7   4  206.01   10.92
   0   7  -4  227.85    7.48
   0  -7   4  214.84    6.88
   0   7  -4  254.15    9.50
   0  -7   4  237.47    9.77
   0   7   5  628.59   14.37
   0  -7   5  556.61   20.53
   0  -7  -5  555.24   10.54
   0   7  -5  591.36   12.90
   0  -7   5  510.14   12.36
   0  -7   5  541.53   16.21
   0   7  -5  561.64   15.32
   0   7   5  639.35   13.73
   0  -7  -5  670.03   12.66
   0  -7   6  439.06   20.05
   0   7  -6  513.39   12.47
   0  -7  -6  406.28    9.42
   0  -7   6  476.81   13.16
   0   7   6  402.32   14.79
   0   7  -6  506.15   15.28
   0   7   6  455.20   12.92
   0  -7   6  463.45   15.94
   0  -7  -6  441.27   11.21
   0   7   7   86.52    6.21
   0  -7   7  132.79   11.88
   0   7  -7  141.11    6.75
   0  -7  -7   91.21    4.73
   0   7   7   85.58    7.24
   0  -7   7  154.13    8.18
   0   7  -7  148.66    8.63
   0  -7   7  151.00    9.52
   0   7   7   82.04    5.97
   0   7   8  128.26    8.09
   0  -7   8   51.32    8.18
   0  -7   8   38.66    4.51
   0   7   8  105.50    8.44
   0  -7  -8  104.08    5.27
   0   7  -8   60.65    4.62
   0   7  -8   54.41    5.44
   0  -7  -8  108.47    6.20
   0   7   8  118.79    7.78
   0  -7   9  380.38   23.34
   0   7   9  247.86   12.02
   0  -7   9  312.38   13.56
   0   7  -9  407.59   12.25
   0  -7  -9  223.76    8.20
   0  -7  -9  247.72    9.76
   0   7   9  256.40   12.33
   0  -7   9  325.13   15.51
   0   7  10   64.08    6.56
   0  -7  10   37.76    7.99
   0  -7  10   12.18    3.03
   0  -7 -10   59.38    4.41
   0   7 -10   17.08    2.67
   0   7 -10   15.53    3.12
   0  -7  10   12.93    3.30
   0   7  11  170.84   11.21
   0  -7  11  183.58   17.74
   0   7 -11  157.68    8.02
   0  -7  11  133.74    9.94
   0  -7  11  141.49   11.03
   0   7 -11  146.93    9.43
   0  -7  12   10.05    4.81
   0   7 -12   13.70    2.52
   0  -7 -12   55.45    4.61
   0  -7  12   10.98    3.25
   0   7  12   46.66    6.24
   0  -7  13   34.65    5.58
   0   7  13   34.27    5.62
   0  -7 -13   22.61    3.09
   0  -7  14  111.95   10.16
   0   7 -14  131.47    7.62
   0   7  15   10.62    3.61
   0  -7  15    5.00    3.85
   0   7 -15    4.40    1.65
   0   7 -16    2.00    1.30
   0  -7 -16    4.08    2.60
   0   7 -17    6.97    1.98
   0  -7 -17    1.00    1.76
   0   7 -18   11.63    2.45
   0  -8   0 1380.04   16.15
   0   8   0 1296.81   16.32
   0   8   0 1403.01   18.38
   0   8   0 1217.95   17.34
   0   8   0 1292.23   15.73
   0   8   1  770.99   11.34
   0   8  -1  735.00   12.24
   0  -8  -1  707.46   15.73
   0  -8   1  761.60   11.47
   0  -8   1  796.90   13.68
   0   8   1  832.74   11.77
   0  -8  -1  746.85   10.17
   0   8   2  654.20    9.19
   0  -8  -2  620.04    8.64
   0  -8   2  564.93   12.93
   0   8   2  668.86   12.64
   0  -8   2  585.45   12.32
   0   8  -2  556.13   11.11
   0  -8   2  450.17    8.74
   0   8  -2  425.38    8.64
   0  -8  -2  611.84   16.07
   0  -8  -2  654.71    9.09
   0  -8  -3  510.34    8.85
   0  -8  -3  549.12    8.71
   0   8  -3  522.04   13.10
   0  -8   3  432.11   12.57
   0   8   3  624.28   12.75
   0  -8   3  473.75   13.16
   0  -8   3  430.06    9.29
   0   8  -3  489.82    9.23
   0   8   3  631.70   10.25
   0   8   4  164.18    6.89
   0  -8   4   83.87    6.99
   0   8  -4   88.41    4.85
   0  -8  -4  103.30    4.29
   0  -8   4   56.27    3.57
   0  -8  -4  124.69    4.76
   0   8   4  147.03    5.48
   0   8  -4   81.48    5.53
   0  -8   4   65.94    5.30
   0   8   5   70.57    4.89
   0  -8   5   34.80    5.31
   0  -8  -5   50.75    3.17
   0   8  -5   38.52    3.37
   0  -8   5   35.32    3.20
   0  -8  -5   59.93    3.69
   0  -8   5   35.12    4.21
   0   8  -5   42.09    4.25
   0  -8   6   15.77    3.95
   0   8  -6   12.91    2.07
   0  -8   6    8.12    1.79
   0  -8  -6   26.19    2.65
   0  -8   6    7.26    2.10
   0   8   6   25.19    2.98
   0   8  -6    8.83    2.12
   0   8   7  120.73    7.33
   0  -8   7  104.34   10.80
   0  -8  -7  108.03    5.13
   0   8  -7  112.53    6.15
   0  -8   7   94.81    6.38
   0   8   7  111.49    6.96
   0   8  -7   97.04    7.09
   0  -8  -7  116.77    6.04
   0   8   8  736.26   19.55
   0  -8   8  678.77   29.73
   0  -8  -8  749.39   14.45
   0  -8   8  714.61   19.08
   0  -8   8  704.08   22.26
   0   8   8  742.52   19.69
   0   8  -8  751.57   20.57
   0   8   9  578.43   18.41
   0  -8   9  720.52   32.89
   0  -8   9  703.38   20.24
   0  -8  -9  607.57   13.56
   0   8   9  626.10   19.44
   0  -8   9  643.35   22.23
   0  -8  -9  596.42   15.02
   0   8  -9  699.49   20.34
   0   8  10  165.64   10.39
   0  -8  10  167.58   10.47
   0  -8 -10  170.97    7.43
   0   8 -10  186.53    8.61
   0  -8  10  185.53   12.37
   0   8 -10  189.30   10.72
   0   8  11   43.71    5.70
   0  -8  11   90.35   12.96
   0  -8  11   80.04    7.67
   0   8 -11   78.31    5.70
   0  -8 -11   39.17    3.78
   0  -8  11   69.16    7.83
   0   8 -11   70.83    6.66
   0  -8  12   17.93    4.02
   0   8 -12   13.52    2.50
   0  -8 -12   61.45    4.84
   0  -8  12   27.71    7.74
   0   8  12   47.44    6.23
   0   8 -13   55.85    4.95
   0  -8 -13   53.96    4.70
   0   8  13   53.36    6.87
   0   8 -14   63.76    5.36
   0  -8  14   72.39   12.40
   0  -8  15    1.64    3.11
   0   8  15    1.23    1.79
   0   8 -15    2.15    1.33
   0   8 -16   10.12    2.29
   0  -8 -16    8.58    3.37
   0   8 -17    9.34    2.26
   0  -8 -17    7.43    3.13
   0   8 -18    1.31    1.08
   0  -9   0    2.79    1.05
   0   9   0    1.64    0.64
   0   9   1  789.63   12.15
   0   9  -1  800.86   13.38
   0   9  -1  785.89   13.58
   0  -9  -1  667.15   16.06
   0  -9   1  781.29   12.43
   0  -9   1  732.88   13.72
   0  -9  -1  681.16   10.43
   0   9   2  401.36   10.17
   0  -9   2  340.54    9.65
   0   9  -2  300.43    8.47
   0  -9   2  274.02    6.89
   0   9  -2  244.24    7.03
   0  -9  -2  380.42   13.19
   0  -9   2  293.61    9.60
   0  -9  -2  366.57    6.82
   0  -9  -3  963.08   12.84
   0  -9  -3  971.99   12.16
   0   9  -3 1239.23   20.99
   0  -9   3 1234.27   22.02
   0   9   3  925.89   16.53
   0  -9   3 1288.04   21.65
   0   9  -3 1187.12   17.83
   0  -9   3 1240.62   16.71
   0   9  -3  913.56   13.32
   0   9   3  978.52   14.08
   0  -9   4  450.25   15.63
   0  -9   4  429.28    9.85
   0   9  -4  418.68   10.78
   0   9  -4  393.91   12.43
   0  -9   4  433.85   13.91
   0   9   5   58.12    4.52
   0  -9  -5   40.84    2.92
   0   9  -5   11.39    1.92
   0  -9   5    7.93    2.72
   0  -9   5    6.07    1.39
   0   9  -5   12.47    2.41
   0  -9   5    4.88    1.69
   0   9   5   52.33    3.70
   0  -9  -5   45.94    3.17
   0  -9  -6  263.29    7.70
   0   9  -6  235.55    8.82
   0  -9   6  252.77   15.57
   0   9   7  119.78    7.39
   0  -9   7  104.05   10.99
   0  -9  -7  126.25    5.57
   0   9  -7  118.14    6.44
   0   9  -7  121.56    8.07
   0   9   7  134.55    7.44
   0  -9  -7  129.32    6.24
   0  -9   7  115.35    8.68
   0   9   8  440.69   15.07
   0  -9   8  423.59   23.60
   0  -9  -8  410.43   10.67
   0   9  -8  454.22   13.02
   0  -9   8  381.97   13.78
   0  -9  -8  461.01   12.45
   0   9  -8  402.64   15.26
   0   9   8  438.10   14.81
   0  -9   8  367.99   16.30
   0   9   9  479.15   16.74
   0  -9   9  570.17   18.06
   0   9   9  548.15   17.99
   0  -9   9  592.64   21.61
   0   9  -9  621.25   19.42
   0  -9  -9  531.42   12.62
   0   9 -10   10.07    2.14
   0  -9  10    5.41    2.16
   0   9 -10    6.74    2.23
   0  -9  10    2.29    1.63
   0  -9 -11   97.15    5.81
   0   9 -11   99.58    6.44
   0  -9  11   85.62    7.89
   0   9  11  101.37    8.53
   0   9 -11   93.64    7.76
   0  -9 -12   43.71    4.11
   0   9  12   45.84    6.08
   0  -9  13  190.22   12.72
   0   9  13  192.55   12.87
   0   9 -13  193.91    9.16
   0  -9  14  384.05   28.71
   0   9 -14  218.75    9.91
   0  -9  15   37.47    9.43
   0   9  15   34.49    5.94
   0   9 -15   24.21    3.39
   0   9 -16    7.41    2.01
   0  -9 -16    2.67    2.29
   0   9 -17   21.64    3.22
   0  -9 -17   18.44    4.49
   0   9 -18    5.34    1.72
   0  10   0  185.90    6.60
   0 -10   0  213.02    6.72
   0 -10   0  208.11    8.20
   0  10   0  169.87    6.03
   0  10   0  178.09    6.94
   0 -10  -1  204.17    5.80
   0 -10   1  205.92    7.45
   0  10   1  216.82    6.75
   0  10  -1  203.95    7.63
   0 -10   1  203.01    6.63
   0  10   1  191.89    6.20
   0 -10   2  429.24   12.09
   0  10   2  554.47    9.62
   0 -10  -2  455.84    8.13
   0  10   2  552.99   12.51
   0  10  -2  460.49   10.99
   0 -10   2  442.06    9.15
   0 -10  -2  500.89   15.82
   0  10  -2  397.58    9.61
   0  10   2  529.18   10.46
   0 -10  -3  378.02    7.33
   0  10  -3  315.97   10.81
   0 -10   3  383.82   12.49
   0  10   3  335.09   10.01
   0 -10   3  421.43   12.36
   0  10  -3  329.27    9.61
   0 -10   3  382.36    9.34
   0 -10  -3  372.70    7.75
   0  10   3  333.23    8.35
   0  10   4  104.88    5.79
   0 -10   4  184.30    9.90
   0 -10   4  175.69    6.41
   0 -10  -4  119.74    4.44
   0 -10   4  173.13    9.03
   0  10  -4  142.17    7.69
   0 -10  -4  121.57    4.64
   0  10   5 1135.98   20.67
   0 -10   5 1113.51   29.47
   0  10  -5  964.27   18.01
   0 -10   5  896.86   16.23
   0 -10   5  894.89   22.57
   0 -10  -5 1212.54   16.37
   0  10  -5  912.33   21.02
   0 -10  -5 1104.74   15.92
   0  10   6  891.30   19.34
   0  10  -6  938.65   18.18
   0  10  -6  908.18   21.82
   0 -10  -6  907.18   15.49
   0  10   6  892.08   17.22
   0  10   7    5.42    1.71
   0 -10  -7    4.90    1.19
   0  10  -7    5.66    1.54
   0 -10   7    8.05    1.95
   0 -10   7   12.51    4.07
   0  10   7    3.98    1.36
   0 -10  -7    3.33    1.06
   0 -10   7    9.62    2.68
   0  10   8  188.80    9.93
   0 -10   8  229.80   17.61
   0 -10  -8  188.25    7.20
   0  10  -8  249.82    9.74
   0 -10   8  232.90   10.63
   0  10  -8  227.61   11.61
   0 -10  -8  205.86    8.18
   0 -10   8  227.43   12.99
   0  10   9  409.89   15.48
   0 -10   9  553.20   29.40
   0 -10   9  481.97   16.43
   0  10  -9  526.50   14.44
   0 -10  -9  393.99   10.82
   0 -10  -9  407.02   11.92
   0  10  -9  499.32   17.68
   0  10   9  434.63   15.74
   0 -10   9  458.21   19.25
   0  10  10   90.30    7.66
   0 -10  10   97.78    7.94
   0  10 -10  108.97    6.66
   0 -10 -10   94.37    5.48
   0  10 -10  100.13    8.05
   0 -10  10   89.12    8.85
   0 -10  11  222.34   21.14
   0  10  11  192.44   11.68
   0 -10  11  135.78    9.87
   0 -10 -11  183.51    7.93
   0  10 -11  161.99    8.23
   0  10 -11  139.82    9.63
   0 -10  11  137.39   11.30
   0 -10  12   39.95    5.74
   0  10  12   61.30    7.00
   0 -10  12   62.50   11.83
   0 -10 -12   68.24    5.05
   0  10 -12   51.05    4.69
   0  10 -13   19.20    3.00
   0  10  13   19.33    4.29
   0 -10  13   11.20    3.41
   0 -10  14  108.67    9.97
   0 -10  14  271.91   25.09
   0 -10 -15   38.73    6.45
   0 -10  15   43.21   10.25
   0  10 -15   32.69    3.91
   0  10 -16   42.16    4.43
   0 -10 -16   62.55    8.01
   0 -10 -17    6.37    2.92
   0  11   0    1.03    0.73
   0 -11   0    1.14    0.61
   0 -11   0    1.58    0.98
   0  11   0    1.26    0.65
   0  11  -1  417.07   10.46
   0  11  -1  494.70   12.52
   0 -11   1  451.54   10.47
   0 -11  -1  466.34   14.52
   0 -11  -1  472.16    9.38
   0 -11   1  450.21   11.57
   0  11   2  186.54    7.49
   0  11  -2  134.02    6.10
   0 -11   2  114.46    4.71
   0  11   2  174.97    6.26
   0  11   2  187.69    5.90
   0 -11  -2  158.72    4.93
   0 -11   2  127.36    6.75
   0 -11  -3  492.26    9.27
   0 -11  -3  486.63    8.70
   0  11  -3  738.70   17.00
   0 -11   3  631.60   16.57
   0  11   3  556.88   13.48
   0 -11   3  825.80   17.69
   0  11  -3  764.26   15.19
   0 -11   3  610.23   11.95
   0 -11  -3  538.74   18.27
   0  11   3  583.65   11.76
   0  11   4   17.97    2.52
   0 -11   4   51.07    5.22
   0  11  -4   40.29    3.57
   0 -11   4   44.99    3.32
   0 -11  -4   17.33    1.68
   0 -11   4   44.65    4.72
   0  11  -4   42.13    4.31
   0 -11  -4   16.78    1.75
   0  11   5  876.48   18.44
   0 -11   5 1101.47   29.19
   0  11  -5  980.76   18.29
   0 -11  -5  713.71   13.45
   0  11  -5  934.84   21.60
   0 -11   5  934.72   23.42
   0 -11  -5  890.78   14.08
   0  11   6  153.22    8.02
   0 -11   6  314.78   17.65
   0  11  -6  283.98    9.96
   0 -11  -6  126.10    5.58
   0 -11   6  215.65    8.51
   0 -11  -6  139.36    5.83
   0 -11   6  210.55   11.63
   0 -11  -6  147.19    5.98
   0  11   7   51.38    4.91
   0 -11   7   52.27    7.95
   0  11  -7   56.05    4.57
   0 -11  -7   32.23    2.88
   0 -11   7   39.72    4.05
   0  11  -7   47.02    5.23
   0 -11  -7   37.43    3.26
   0 -11   7   40.37    5.39
   0  11   7   46.26    4.19
   0  11   8  310.20   12.74
   0 -11   8  297.66   20.12
   0 -11  -8  322.76    9.45
   0  11  -8  296.66   10.73
   0 -11   8  299.20   11.96
   0 -11  -8  347.67   10.43
   0  11  -8  266.04   12.80
   0 -11   8  260.70   14.16
   0  11   8  330.01   12.35
   0  11   9   42.17    5.02
   0 -11   9   91.89   12.07
   0  11  -9   81.96    5.73
   0 -11   9   84.67    6.85
   0 -11  -9   48.73    4.03
   0  11  -9   77.59    7.09
   0 -11   9   78.77    8.14
   0  11  10    9.12    2.65
   0 -11 -10   12.16    2.08
   0 -11  10   29.26    4.46
   0  11 -10   27.21    4.33
   0 -11  10   28.39    5.16
   0  11  11   10.15    2.94
   0 -11  11    4.68    3.94
   0  11 -11    2.81    1.60
   0 -11  11    3.37    2.03
   0  11 -11    3.97    1.49
   0 -11 -11    9.09    1.87
   0 -11  12   25.63    4.67
   0  11 -12   33.78    3.86
   0  11  12   45.48    6.01
   0 -11  12   53.39   11.25
   0 -11  12   25.78    5.18
   0 -11  13  108.17    9.58
   0  11  13  136.65   10.64
   0  11 -13  115.82    7.17
   0 -11  14   81.60    8.67
   0  11 -14   93.36    6.50
   0 -11 -15   95.76    9.97
   0  11 -15   84.10    6.19
   0  11 -16   12.84    2.56
   0 -11 -17   18.34    4.40
   0  11 -17   14.24    2.62
   0 -12   0  498.56   11.40
   0  12   0  491.56   12.07
   0 -12   0  540.16   14.38
   0  12   0  454.23   11.01
   0  12   0  528.45   13.09
   0 -12   1  245.88    8.83
   0  12   1  209.61    7.50
   0  12  -1  243.97    8.85
   0 -12  -1  205.42    6.44
   0  12  -1  248.33    9.18
   0 -12   1  257.50    8.17
   0  12   1  193.75    6.95
   0  12  -1  227.37    7.94
   0 -12   2  409.89   12.59
   0 -12  -2  410.84    8.43
   0  12   2  444.76    9.75
   0  12   2  432.43   11.87
   0  12  -2  411.90   11.18
   0 -12   2  394.04    9.13
   0 -12  -2  419.11   15.40
   0  12   2  412.45   10.24
   0 -12   3  463.28   14.56
   0 -12  -3  409.13    8.11
   0  12  -3  477.89   13.95
   0  12   3  430.90   12.15
   0 -12   3  530.39   14.45
   0  12  -3  476.27   12.35
   0 -12   3  372.39    9.38
   0  12   3  433.86   10.57
   0 -12  -3  419.63    8.65
   0 -12  -4  336.70    7.79
   0 -12  -4  292.38    6.90
   0  12  -4  155.21    8.50
   0 -12   4  145.94    8.78
   0  12   4  353.38   11.25
   0 -12   4  169.68    9.44
   0  12  -4  164.41    7.46
   0 -12  -4  353.70   15.98
   0  12   4  338.10    9.05
   0  12   5 3076.32   36.75
   0 -12   5 3301.36   50.97
   0 -12   5 2578.98   29.43
   0 -12   5 2534.99   41.05
   0 -12  -5 2871.34   29.87
   0 -12  -5 3183.80   28.43
   0  12   6 1719.65   28.16
   0 -12  -6 1613.85   21.87
   0  12  -6 1902.31   27.30
   0 -12   6 1882.78   36.41
   0  12  -6 2040.50   34.47
   0 -12  -6 1815.53   21.85
   0 -12  -6 1780.50   21.89
   0  12   7  137.23    8.08
   0 -12   7  104.28   11.21
   0 -12  -7  142.24    6.09
   0  12  -7   74.18    5.33
   0 -12   7   69.25    5.26
   0 -12  -7  127.49    5.87
   0  12  -7   66.91    6.34
   0 -12  -7  148.87    6.29
   0 -12   7   69.92    7.22
   0  12   8  331.08   13.21
   0  12  -8  382.93   12.30
   0 -12  -8  367.28   10.17
   0 -12   8  356.98   12.96
   0  12   8  379.57   12.77
   0 -12   8  338.01   16.41
   0  12  -8  363.94   15.22
   0 -12  -8  354.86   10.36
   0 -12  -9    2.36    1.03
   0  12   9    3.08    1.57
   0 -12   9    8.81    4.45
   0 -12   9    6.43    2.13
   0  12  -9   12.10    2.96
   0  12  -9    9.99    2.12
   0  12 -10  303.42   11.21
   0 -12 -10  205.19    8.03
   0  12  10  206.96   11.46
   0 -12  10  275.66   16.04
   0 -12  11   62.89    6.73
   0 -12  11   52.26    7.27
   0  12 -11   62.41    6.67
   0  12 -11   56.92    4.95
   0 -12 -11   63.03    4.61
   0  12 -12   35.03    3.98
   0  12  12   32.04    5.01
   0 -12  12   24.48    4.52
   0 -12  12   29.65    5.62
   0  12 -12   31.19    4.77
   0  12 -13   31.49    3.80
   0 -12  13   31.03    5.24
   0 -12 -13   24.72    5.28
   0  12  13   21.13    4.32
   0 -12 -14   33.50    6.10
   0 -12  14   30.63    9.54
   0  12 -14   22.62    3.26
   0  12 -15   16.99    2.88
   0  12  15   27.12    5.18
   0 -12 -15   30.19    5.76
   0 -12 -16   72.97    8.63
   0  12 -16   37.20    4.13
   0  12 -17   35.38    4.00
   0  13   0    0.53    0.60
   0 -13   0    1.25    0.69
   0  13   0    2.69    1.09
   0 -13   0    3.47    1.41
   0  13  -1  116.50    6.52
   0 -13   1   97.52    5.77
   0  13   1  105.60    5.60
   0  13  -1   93.65    5.70
   0 -13  -1   99.60    4.72
   0 -13  -1  108.13    7.46
   0 -13   1  105.04    5.44
   0  13  -1   95.08    5.34
   0  13   1  101.32    5.25
   0  13   2  224.29    8.75
   0  13   2  231.37    7.39
   0 -13  -2  190.10    5.96
   0  13  -2  200.47    8.01
   0 -13  -2  202.98   11.07
   0  13   2  217.46    7.77
   0 -13  -3  159.93    5.45
   0 -13  -3  145.70    4.91
   0 -13   3  163.77    8.87
   0  13   3  166.43    7.72
   0  13  -3  155.27    7.23
   0 -13  -3  161.01   10.53
   0  13   3  162.55    6.74
   0 -13  -4   27.30    2.24
   0 -13   4   34.86    4.41
   0 -13  -4   18.06    1.74
   0  13   4   25.39    3.14
   0 -13   4   44.60    4.87
   0  13  -4   41.11    3.83
   0 -13   4   38.59    3.20
   0 -13  -4   26.29    4.62
   0  13   4   25.99    2.69
   0 -13  -5  418.77    8.89
   0  13  -5  481.60   16.08
   0 -13   5  448.81   16.90
   0  13   5  446.22   13.51
   0 -13   5  549.23   19.99
   0  13  -5  483.47   13.41
   0 -13   5  463.41   11.41
   0 -13  -5  511.35   20.64
   0 -13  -5  466.03    9.78
   0  13   6   53.73    4.89
   0 -13   6  120.06   10.87
   0  13  -6   93.34    5.94
   0 -13  -6   50.63    3.72
   0 -13  -6   60.28    3.61
   0  13  -6   92.36    7.35
   0 -13   6   85.47    7.78
   0 -13  -6   60.02    3.71
   0  13   7   23.44    3.41
   0 -13   7   45.62    7.53
   0 -13  -7   23.35    2.59
   0  13  -7   37.70    3.86
   0 -13   7   25.65    3.23
   0  13  -7   35.53    4.75
   0 -13  -7   23.74    2.49
   0 -13   7   27.01    4.62
   0 -13  -7   22.33    2.42
   0  13   8  184.84    9.91
   0  13  -8  184.39    8.62
   0 -13   8  157.19    8.54
   0 -13  -8  199.51    7.54
   0  13  -8  171.85   10.69
   0 -13   8  151.17   11.20
   0  13   9  195.39   10.68
   0 -13  -9  214.62    8.00
   0  13  -9  210.97    9.33
   0 -13  -9  160.62    7.31
   0  13  -9  194.98   11.62
   0 -13   9  180.53   12.72
   0  13  10   59.80    6.23
   0  13 -10  113.73    6.95
   0 -13 -10   66.50    4.56
   0 -13  10  104.74   10.08
   0  13 -10  113.74    9.04
   0 -13  10  113.32    8.37
   0 -13  11   83.10    7.63
   0  13 -11  110.32    8.98
   0 -13  11   90.37    9.64
   0  13 -12  135.74    7.75
   0  13  12   76.35    7.63
   0 -13  12  106.17    9.08
   0 -13 -12   75.40    9.05
   0  13 -12  126.43    9.60
   0  13 -13   33.68    3.94
   0 -13  13   25.61    4.82
   0  13  13   15.73    3.74
   0 -13 -13    9.98    3.64
   0  13 -14   16.33    2.81
   0 -13 -14    8.84    3.46
   0 -13  14   23.74    8.63
   0 -13 -15   33.88    6.13
   0  13  15   38.13    5.96
   0 -13 -16    3.05    2.22
   0  13 -16    2.36    1.27
   0  13 -17    4.29    1.60
   0 -14   0 1839.19   29.10
   0  14   0 2142.68   28.83
   0 -14   0 1858.12   25.07
   0  14   0 2032.98   28.53
   0  14   1  173.25    7.21
   0  14  -1  214.51    8.32
   0 -14  -1  176.90    9.83
   0 -14   1  217.45    8.09
   0  14  -1  235.47    9.43
   0 -14  -1  172.81    6.56
   0  14   1  191.82    7.97
   0  14   2  226.01    7.73
   0 -14  -2  243.66    7.00
   0  14   2  234.48    9.22
   0 -14  -2  247.97   12.57
   0  14   2  231.00    8.40
   0 -14  -3  108.81    4.61
   0 -14   3  106.97    7.39
   0  14   3  105.04    6.27
   0  14  -3  118.26    6.48
   0 -14   3  109.08    5.16
   0 -14  -3  123.23    9.44
   0  14   3  104.87    5.66
   0  14  -4   92.85    6.83
   0 -14   4   86.79    7.11
   0  14   4  229.22    9.49
   0 -14   4  108.22    7.57
   0  14  -4   90.69    5.82
   0 -14   4   82.26    4.78
   0  14   4  230.94    8.27
   0 -14  -4  221.44    6.32
   0 -14   5  747.56   22.52
   0  14  -5  824.95   21.70
   0 -14  -5  999.09   13.98
   0  14   5 1020.86   20.99
   0 -14   5 1000.21   27.14
   0  14  -5  845.83   18.38
   0 -14   5  759.83   15.04
   0 -14  -5 1081.92   30.86
   0 -14  -5 1010.83   14.52
   0 -14   6  287.12   14.54
   0  14  -6  297.77   13.44
   0 -14  -6  247.10    7.15
   0  14   6  246.79   10.58
   0 -14  -6  275.87   16.01
   0 -14  -6  242.18    7.35
   0  14   7  233.84   10.68
   0 -14   7  135.77   12.85
   0 -14  -7  200.57    7.58
   0  14  -7  143.03    7.65
   0 -14   7  105.46    6.39
   0 -14  -7  192.23    6.76
   0  14  -7  150.71    9.93
   0 -14  -7  218.02    7.27
   0 -14   7  103.65    9.16
   0  14   8  270.24   11.92
   0 -14   8  334.74   21.50
   0  14  -8  277.34   10.79
   0 -14  -8  301.51    9.27
   0 -14   8  243.20   10.53
   0 -14  -8  332.84    9.52
   0  14  -8  264.20   13.50
   0 -14  -8  257.67    8.47
   0 -14   8  234.19   14.22
   0  14   9    9.75    2.56
   0 -14   9   30.33    7.27
   0 -14   9   23.19    3.61
   0  14  -9   21.37    3.09
   0 -14  -9    8.36    1.72
   0 -14   9   20.60    4.49
   0  14  -9   25.73    4.40
   0 -14  -9    4.88    1.32
   0  14  10   40.39    5.13
   0 -14 -10   42.55    3.64
   0  14 -10   17.77    2.88
   0 -14  10   10.28    2.77
   0 -14 -10   29.12    3.14
   0 -14  10   10.32    3.35
   0  14 -10   14.15    3.34
   0 -14  11  359.56   19.57
   0 -14  11  341.41   15.24
   0 -14 -11  334.62   18.98
   0 -14  12  333.81   15.93
   0  14  12  255.89   13.79
   0 -14 -13   22.69    5.14
   0  14 -13   32.19    3.86
   0  14  13   27.75    4.80
   0  14 -14   22.48    3.25
   0 -14 -14   15.21    4.33
   0 -14  15    3.26    4.12
   0  14  15    3.80    2.27
   0 -14 -15    5.50    2.85
   0  14 -15    1.46    1.11
   0 -14 -16   16.75    4.41
   0  14 -16   19.17    2.97
   0  14 -17   25.09    3.36
   0 -15   0    2.80    1.04
   0  15   0    3.06    1.18
   0  15   0    3.53    1.34
   0  15   0    2.32    1.01
   0 -15   0    1.83    1.20
   0  15   1  125.81    6.42
   0  15  -1  130.70    6.71
   0 -15   1  110.22    5.92
   0 -15  -1  116.68    8.20
   0  15  -1  139.96    7.58
   0 -15   1  113.75    6.69
   0  15   1  121.01    6.63
   0  15   2  336.90    9.96
   0 -15   2  382.83   13.33
   0  15   2  314.35   11.09
   0  15  -2  408.43   12.14
   0 -15  -2  308.80   14.46
   0 -15   2  338.39    9.22
   0  15   2  297.58   10.00
   0 -15  -3   79.20    4.00
   0 -15   3   48.67    5.14
   0  15   3   82.31    5.69
   0 -15   3   61.81    5.23
   0  15  -3   53.00    4.48
   0 -15   3   45.68    3.43
   0 -15  -3   78.95    7.79
   0  15   3   77.29    5.08
   0  15  -4  327.67   13.18
   0 -15  -4  327.01    7.62
   0 -15   4  324.99   14.10
   0  15   4  333.33   11.75
   0  15  -4  332.13   11.39
   0 -15   4  323.02    9.66
   0 -15  -4  366.46   17.52
   0 -15  -4  340.45    8.03
   0  15   5   47.17    4.57
   0 -15   5   45.24    5.76
   0  15  -5   36.54    3.86
   0 -15   5   34.23    3.16
   0 -15  -5   43.03    2.89
   0 -15   5   35.18    4.98
   0  15  -5   37.69    4.70
   0 -15  -5   41.77    2.73
   0 -15   6  221.10   13.03
   0  15  -6  247.49   12.47
   0 -15  -6  180.45    5.97
   0  15   6  193.98    9.51
   0 -15   6  302.44   17.00
   0 -15  -6  172.51    7.29
   0 -15  -6  240.37   15.28
   0 -15  -6  205.35    6.59
   0 -15  -7   18.07    2.03
   0  15  -7   71.98    6.97
   0  15   7   23.82    3.52
   0 -15   7   93.59   10.68
   0  15  -7   83.40    5.93
   0 -15   7   60.12    4.79
   0 -15  -7   21.27    4.89
   0 -15  -7   23.60    2.36
   0 -15  -8   20.63    2.31
   0 -15  -8   22.36    2.43
   0  15   8   19.75    3.37
   0  15  -8   32.50    3.80
   0 -15  -8   19.57    2.46
   0 -15   8   26.96    3.61
   0 -15  -8   22.83    5.09
   0 -15   8   25.21    4.85
   0 -15  -9   53.70    3.92
   0  15  -9   22.76    4.20
   0  15   9   70.77    6.44
   0 -15   9   26.22    6.83
   0 -15   9   17.30    3.13
   0 -15   9   17.04    4.20
   0 -15  -9   70.96    8.83
   0 -15  -9   65.39    4.46
   0  15  -9   19.53    3.01
   0  15 -10   33.40    5.12
   0  15  10   46.96    5.49
   0 -15  10   23.89    3.95
   0 -15 -10   43.79    7.06
   0 -15  10   29.73    5.65
   0  15 -11  149.10    8.17
   0 -15  11  144.84    9.91
   0 -15 -11  163.92   13.45
   0  15 -11  162.98   11.22
   0  15  12    6.58    2.51
   0  15 -12   17.00    2.87
   0 -15 -12   14.17    4.32
   0  15 -13   12.92    2.53
   0  15  13   23.99    4.45
   0 -15 -14    1.31    1.85
   0  15  14    2.21    1.85
   0 -15  14    3.84    4.79
   0  15 -14    1.28    1.06
   0  15 -15   16.51    2.81
   0  15  15   27.16    5.06
   0 -15 -15   22.74    5.04
   0 -15 -16   30.63    5.66
   0  15 -16   33.65    3.88
   0 -16   0 1339.17   25.54
   0  16   0 1317.19   22.26
   0 -16  -1   20.25    3.62
   0 -16  -1   17.26    2.27
   0  16  -1   49.65    4.72
   0 -16   1   52.63    4.71
   0  16   1   22.27    3.01
   0  16   1   22.34    2.86
   0 -16  -2  451.71   10.41
   0 -16   2  338.26   12.94
   0  16   2  523.15   12.98
   0  16   2  491.87   14.15
   0 -16   2  272.49    8.60
   0 -16  -2  486.28   18.58
   0  16  -2  337.66   11.39
   0  16   2  496.00   13.42
   0 -16  -3  136.17    5.35
   0 -16  -3  143.09    5.37
   0 -16   3  113.98    8.03
   0  16   3  141.82    7.61
   0 -16   3  135.24    7.80
   0  16  -3  104.39    6.43
   0 -16   3   92.71    4.97
   0 -16  -3  133.89   10.37
   0  16   3  132.77    6.96
   0 -16  -4   12.76    1.54
   0 -16   4   14.32    3.12
   0  16  -4   23.90    3.71
   0  16   4   24.20    3.26
   0 -16   4   13.91    2.86
   0  16  -4   21.00    2.98
   0 -16   4   14.31    2.16
   0  16   4   20.89    2.78
   0 -16  -4   12.94    3.58
   0 -16  -4   13.65    1.63
   0 -16   5  133.82    9.88
   0  16  -5  129.77    8.87
   0 -16  -5  180.14    5.65
   0  16   5  178.47    8.94
   0 -16   5  205.78   12.07
   0  16  -5  139.58    7.62
   0 -16   5  125.72    6.04
   0 -16  -5  207.83   14.00
   0 -16  -5  197.36    6.11
   0 -16   6  258.71   15.75
   0 -16  -6   96.33    5.62
   0  16  -6  215.33    9.55
   0  16   6  122.78    7.66
   0  16  -6  193.23   11.19
   0 -16  -6   99.10    4.32
   0 -16  -7   26.18    2.34
   0  16   7   24.94    3.65
   0  16  -7   44.26    4.42
   0 -16  -7   29.52    3.11
   0 -16   7   35.63    3.73
   0 -16  -7   28.65    5.68
   0 -16   7   38.23    5.84
   0 -16  -8  176.05    6.42
   0  16  -8  257.04   13.70
   0  16   8  214.94   10.86
   0  16  -8  300.56   11.48
   0 -16  -8  220.07    8.10
   0 -16   8  235.42   10.12
   0 -16  -8  256.13   16.64
   0 -16   8  229.71   14.65
   0 -16  -9   85.21    4.70
   0  16  -9   93.22    8.44
   0  16   9  116.24    8.29
   0 -16   9  167.87   16.38
   0 -16  -9  130.44    6.28
   0  16  -9   98.36    6.63
   0 -16   9   92.30    6.88
   0 -16  -9  141.11   12.51
   0 -16   9   88.58    9.48
   0  16  10  121.08    8.77
   0 -16  10  143.69   16.17
   0  16 -10   97.20    6.62
   0 -16  10   74.01    6.67
   0 -16 -10  101.63   10.74
   0  16 -10   85.79    8.23
   0  16 -11  761.35   18.75
   0 -16 -11  718.05   28.41
   0  16  12  307.37   14.96
   0 -16 -12  315.68   18.72
   0  16  13  107.67    9.15
   0 -16 -13   99.47   10.53
   0  16 -14   27.99    3.58
   0  16  14   22.53    4.47
   0 -16 -15    5.44    2.82
   0  16 -15    2.97    1.38
   0  16  15    3.35    2.11
   0 -16 -16    2.59    2.18
   0  17   0    1.90    1.10
   0 -17   0    3.64    1.28
   0  17   0    1.09    0.87
   0  17   0    0.88    0.93
   0 -17   1   11.36    2.07
   0 -17  -1    5.30    1.36
   0 -17   1    4.60    1.54
   0  17  -1    5.50    1.75
   0  17   1    4.56    1.53
   0  17   1    8.00    1.85
   0  17  -1    6.36    1.67
   0 -17  -1    7.85    2.41
   0 -17  -2   64.79    4.12
   0  17  -2  137.05    8.36
   0 -17   2  130.32    8.22
   0  17   2   62.96    5.18
   0 -17  -2   66.61    7.06
   0 -17   2  112.83    5.59
   0  17   2   71.36    5.30
   0  17  -2  129.06    7.19
   0  17   3  141.94    7.75
   0 -17   3  173.70    8.99
   0  17  -3  150.77    7.87
   0 -17   3  108.09    5.47
   0 -17  -3  124.19   10.20
   0 -17  -3  127.18    5.19
   0 -17   3  131.01    8.85
   0 -17  -4  123.82    4.89
   0 -17  -4  129.50    4.96
   0  17  -4  143.12    9.22
   0 -17   4  124.94    9.19
   0  17   4  142.73    7.91
   0 -17   4  154.15    9.12
   0  17  -4  141.61    7.75
   0 -17   4  110.70    5.85
   0 -17  -4  137.89   11.25
   0  17   4  162.48    7.94
   0  17   5   80.91    6.12
   0 -17   5   58.68    6.50
   0  17  -5   48.87    4.61
   0 -17   5   40.42    3.50
   0 -17  -5   86.85    9.27
   0 -17  -5   68.17    3.47
   0  17  -5   51.92    5.77
   0  17  -6   64.83    6.65
   0 -17   6   58.50    7.05
   0 -17  -6   44.94    2.85
   0  17   6   45.15    4.73
   0  17  -6   70.56    5.57
   0 -17  -6   43.68    6.87
   0 -17  -6   44.24    2.94
   0  17   7    7.71    2.16
   0 -17   7   12.78    4.28
   0 -17   7   11.65    2.24
   0 -17  -7    5.24    1.48
   0 -17  -7    5.72    1.16
   0 -17  -7    2.44    0.80
   0 -17  -8  316.20    8.26
   0  17   8  344.05   13.85
   0 -17  -8  341.48   10.34
   0 -17   8  319.60   11.70
   0 -17  -8  344.85   19.62
   0 -17   8  337.07   18.13
   0  17  -9  188.65   12.18
   0 -17  -9  126.24    5.44
   0  17   9  124.60    8.64
   0  17  -9  217.46    9.90
   0 -17   9  165.59    9.06
   0 -17  -9  153.58   13.27
   0 -17   9  172.82   13.47
   0  17 -10    9.81    2.26
   0 -17 -10    5.41    2.95
   0  17  10    7.82    2.40
   0  17  11  113.97    8.80
   0 -17 -11  110.08   11.30
   0  17 -12   59.74    5.23
   0  17  12   50.28    6.11
   0 -17 -12   66.46    8.76
   0  17 -13   11.17    2.38
   0 -17 -13   27.68    5.74
   0  17  13   27.60    4.78
   0 -17 -14    6.52    3.08
   0 -17  14   10.50    6.39
   0  17  14    7.35    2.71
   0  17 -14    4.28    1.57
   0 -17 -15   24.11    5.14
   0  17 -15   18.55    2.95
   0  17  15   27.27    4.98
   0  17 -16   15.17    2.64
   0 -18   0  746.44   17.57
   0 -18   0  761.96   19.66
   0  18   0  765.91   17.86
   0  18   0  737.54   18.39
   0  18  -1  133.76    8.35
   0 -18   1  137.50    8.06
   0 -18  -1   73.52    4.95
   0  18   1   87.79    6.43
   0 -18   1  135.25    6.93
   0 -18  -1   81.38    7.24
   0  18   1   76.61    5.61
   0  18  -1  126.12    7.22
   0  18   1   74.31    5.70
   0  18  -2  144.23    8.88
   0 -18  -2  107.74    5.46
   0  18   2  131.79    7.07
   0 -18   2  127.77    8.38
   0  18   2  104.48    6.79
   0 -18  -2  101.94    8.87
   0  18   2  109.65    6.81
   0 -18  -3  359.40    9.07
   0  18   3  373.95   10.12
   0 -18   3  287.46   13.44
   0  18   3  343.80   12.38
   0 -18   3  362.79   13.20
   0 -18   3  227.41    8.10
   0 -18  -3  394.63   18.45
   0  18  -3  285.34   11.11
   0  18   3  367.22   12.59
   0 -18  -4   22.89    2.14
   0  18   4   25.82    3.48
   0 -18   4    8.99    2.41
   0  18  -4    7.43    1.94
   0 -18   4    8.45    1.77
   0 -18  -4   30.96    5.57
   0  18   4   21.72    3.09
   0 -18   5  477.00   19.60
   0 -18  -5  559.31   10.11
   0  18  -5  423.63   16.95
   0  18   5  571.94   16.49
   0 -18   5  676.52   21.72
   0  18  -5  477.46   14.72
   0 -18   5  417.94   11.27
   0 -18  -5  656.85   25.73
   0 -18  -5  590.87   10.46
   0 -18  -6  276.04    7.04
   0  18  -6  447.39   17.78
   0 -18   6  406.08   18.90
   0  18   6  347.46   13.18
   0  18  -6  475.72   14.64
   0 -18  -6  376.79   20.00
   0 -18  -6  311.32    7.64
   0 -18  -6  320.75   11.09
   0  18  -7   94.36    8.47
   0  18   7  243.87   11.28
   0 -18   7  129.62   12.28
   0  18  -7  111.87    7.14
   0 -18  -7  223.00    8.75
   0 -18   7   80.91    5.46
   0 -18  -7  271.49   17.31
   0 -18   7   91.53    9.40
   0  18  -8  639.97   22.54
   0 -18  -8  483.59    9.97
   0  18   8  563.16   17.84
   0  18  -8  649.64   17.31
   0 -18  -8  598.66   14.09
   0 -18   8  573.34   15.51
   0 -18  -8  657.64   27.36
   0 -18   8  575.85   24.24
   0  18  -9  105.54    6.96
   0  18  -9  105.68    9.32
   0  18  10    3.69    1.80
   0 -18  10   11.34    5.25
   0 -18 -10    7.17    3.30
   0  18 -10    6.14    1.86
   0  18 -11   21.94    3.26
   0 -18  11   32.02    8.47
   0 -18 -11   31.39    6.21
   0  18  11   36.15    5.09
   0 -18 -12   80.57    9.68
   0  18  12   80.65    7.69
   0 -18 -13  132.63   12.12
   0  18  13  149.69   10.72
   0 -18 -14   27.07    5.56
   0  18  14   31.53    5.18
   0  18 -14   35.83    4.04
   0  18  15   14.47    3.69
   0  18 -15    4.17    1.55
   0  18 -16   21.28    3.05
   0  19   0    0.90    0.96
   0 -19   0    1.59    1.00
   0 -19   0    2.29    1.42
   0  19   0    1.88    1.11
   0  19   0    0.67    0.89
   0 -19  -1   54.11    4.40
   0  19   1   54.41    5.27
   0 -19   1   18.06    3.09
   0  19  -1   16.99    3.18
   0 -19   1   19.62    2.78
   0  19   1   51.17    4.76
   0  19  -1   18.61    2.91
   0  19   1   47.14    4.64
   0 -19  -2  138.72    6.37
   0 -19   2   36.21    4.62
   0  19  -2   35.20    4.60
   0  19   2  123.43    7.10
   0  19   2  119.18    7.31
   0 -19  -2  130.08   10.14
   0 -19   2   40.56    3.56
   0  19   2  100.77    6.77
   0  19  -2   29.56    3.68
   0 -19  -3  290.32    8.52
   0  19   3  321.42    9.70
   0  19   3  309.35   11.91
   0 -19   3  274.54    9.02
   0 -19  -3  323.92   17.02
   0  19   3  293.61   11.71
   0 -19  -4   63.79    3.49
   0 -19  -4   58.85    3.44
   0 -19   4   32.98    5.04
   0  19   4   56.49    5.15
   0 -19   4   44.67    5.06
   0  19  -4   31.38    3.83
   0 -19  -4   62.78    7.95
   0  19   4   78.59    6.02
   0 -19  -5  476.18    9.28
   0  19  -5  480.17   18.55
   0 -19   5  423.14   18.91
   0 -19  -5  486.52    9.52
   0  19   5  503.72   15.61
   0 -19   5  586.89   20.15
   0  19  -5  483.02   15.00
   0 -19   5  370.08   10.66
   0 -19  -5  549.03   23.96
   0  19   5  565.19   15.42
   0 -19  -6  100.77    4.10
   0  19  -6   68.61    7.23
   0  19   6  117.97    7.75
   0 -19   6  106.44    9.93
   0  19  -6   79.29    6.09
   0 -19  -6  121.32   11.58
   0 -19  -6  106.54    4.29
   0 -19   6   67.04    7.90
   0 -19  -6  123.83    7.16
   0 -19  -7   61.72    3.21
   0  19  -7   62.15    7.04
   0  19   7   83.43    6.71
   0 -19   7   63.24    8.66
   0 -19  -7   73.28    5.18
   0  19  -7   63.00    5.45
   0 -19   7   37.82    3.76
   0 -19   7   42.87    6.63
   0 -19   8  365.51   12.23
   0  19   8  418.88   15.40
   0 -19  -8  346.58    7.88
   0  19  -8  429.47   18.80
   0  19   9   36.00    4.71
   0 -19  -9   37.85    6.85
   0 -19  -9   23.93    2.12
   0 -19  10   36.06    8.35
   0  19 -10   23.20    3.35
   0 -19 -10   33.68    6.46
   0  19  10   32.91    4.69
   0  19 -11   11.18    2.40
   0 -19 -11   11.65    4.03
   0  19  11    7.57    2.47
   0  19 -12   17.80    2.93
   0  19  12    9.79    2.87
   0 -19 -12    6.96    3.29
   0  19  13    7.64    2.66
   0 -19  13    8.37    5.99
   0  19 -13    5.17    1.71
   0 -19 -13    5.63    2.95
   0  19  14   16.15    3.74
   0 -19 -14   11.95    3.92
   0 -19 -15   21.77    4.90
   0  19  15   27.80    4.96
   0  20   0   65.96    5.67
   0 -20   0   57.70    5.52
   0  20   0   52.64    4.95
   0 -20   0   48.93    4.74
   0  20   0   54.67    5.69
   0  20   1  125.11    7.68
   0 -20   1  127.68    6.95
   0 -20  -1  119.52    8.97
   0  20  -1  136.19    7.92
   0  20   1  123.80    7.59
   0 -20   1  133.83    8.43
   0  20  -1  165.59   10.07
   0 -20  -1  114.65    6.64
   0  20   1  154.41    9.14
   0  20   2  278.56   11.38
   0  20   2  301.17   11.52
   0 -20  -2  263.65    9.11
   0 -20   2  270.16   12.89
   0  20  -2  307.92   13.97
   0 -20   2  217.73    8.30
   0  20  -2  248.84   10.76
   0  20   3  407.83   13.92
   0 -20  -3  393.63   10.19
   0  20   3  408.66   11.30
   0 -20   3  374.05   16.16
   0  20   3  395.61   14.12
   0 -20  -4   10.86    1.56
   0 -20   4   24.97    4.50
   0  20   4   12.74    2.58
   0 -20   4   39.56    4.82
   0 -20   4   21.64    2.76
   0  20   4   12.65    2.63
   0  20  -4   27.53    3.66
   0 -20  -4   14.98    4.22
   0 -20  -4   10.68    1.46
   0 -20  -5   48.47    2.87
   0  20  -5   20.01    4.02
   0 -20  -5   49.66    2.96
   0 -20   5   16.55    3.94
   0  20   5   56.07    5.26
   0  20  -5   19.97    3.17
   0 -20   5   11.34    2.03
   0 -20  -5   56.11    7.92
   0  20   5   59.97    5.26
   0 -20  -6  113.09    4.27
   0  20  -6  164.60   11.45
   0  20   6  124.81    8.01
   0  20  -6  173.01    9.07
   0 -20   6  118.13    6.00
   0 -20  -6  127.93   12.10
   0 -20  -6  110.26    4.23
   0 -20   6  146.94   11.91
   0  20   7   52.27    5.38
   0 -20   7   36.80    6.69
   0 -20  -7   49.59    4.41
   0  20  -7   24.86    3.53
   0 -20   7   17.48    2.60
   0 -20  -7   58.73    8.40
   0 -20  -7   41.51    2.50
   0  20  -7   21.21    4.37
   0  20   8   50.96    5.45
   0 -20  -8   49.49    7.82
   0 -20  -8   39.13    2.44
   0 -20   9   18.45    5.78
   0 -20  -9   15.21    1.58
   0  20  -9    9.53    2.28
   0 -20 -10   20.68    5.21
   0  20  10   22.36    3.90
   0  20 -10   33.06    3.99
   0 -20 -11   43.12    7.30
   0  20  11   46.20    5.65
   0  20 -11   60.44    5.33
   0  20 -12   70.68    5.71
   0 -20 -12   61.83    8.53
   0  20  12   51.95    6.13
   0  20 -13    9.02    2.15
   0  20  13    4.01    2.05
   0 -20 -13    4.53    2.67
   0  20 -14  117.48    7.17
   0  20  14  104.47    9.12
   0 -20 -14  102.15   10.49
   0  20 -15   25.89    3.35
   0 -20 -15   18.84    4.66
   0  20  15   20.52    4.29
   0  21   0    1.05    1.07
   0 -21   0    2.28    1.48
   0  21   0    1.20    1.01
   0  21   0    1.97    1.30
   0  21   1  180.08    9.32
   0 -21   1  152.32    7.64
   0 -21  -1  171.11   10.77
   0  21   1  164.28    8.98
   0  21  -1  146.11    8.39
   0  21   1  187.65   10.44
   0  21  -1  180.15   10.88
   0 -21   1  154.83    9.33
   0 -21  -1  171.85    8.35
   0  21   2  163.47    8.79
   0 -21   2   86.24    7.49
   0 -21  -2  186.57    7.88
   0  21   2  174.44    9.04
   0 -21   2   79.47    5.13
   0 -21  -2  213.95   13.20
   0  21  -2   81.87    6.32
   0  21   2  159.87    9.11
   0 -21   3  131.97    6.42
   0  21   3  137.45    8.18
   0  21   3  132.91    8.46
   0  21  -3  163.14    8.89
   0  21   3  134.93    6.62
   0  21  -3  179.29   11.29
   0 -21  -3  130.20    5.95
   0 -21   3  155.43   10.66
   0 -21  -4   37.51    2.66
   0  21   4   43.74    4.69
   0 -21  -4   40.68    3.01
   0 -21   4   10.41    3.06
   0 -21   4    8.21    2.44
   0 -21  -4   36.53    6.35
   0  21   4   42.63    4.83
   0  21  -4   11.10    2.43
   0  21  -5  142.53   10.73
   0 -21  -5  123.41    4.70
   0 -21   5  117.10   10.44
   0  21   5  119.30    7.75
   0  21  -5  128.28    7.91
   0 -21   5  100.27    5.55
   0 -21  -5  141.60   12.61
   0 -21  -5  119.18    4.42
   0  21   6   21.58    3.42
   0 -21   6   15.38    3.94
   0  21  -6   14.90    2.78
   0 -21   6    6.65    1.64
   0 -21  -6   22.24    5.36
   0  21  -6   10.11    3.12
   0  21   7   29.79    4.11
   0  21  -7    8.80    2.20
   0 -21  -7   23.94    3.20
   0 -21   7    7.07    3.42
   0 -21  -7   31.52    6.37
   0 -21  -7   21.79    1.73
   0  21  -8  164.44    8.90
   0  21   8  190.02   10.40
   0 -21  -9  204.26   15.76
   0  21   9  203.90   11.16
   0  21  10   41.71    5.26
   0  21 -10   48.08    4.82
   0  21 -11   16.66    2.89
   0 -21 -11   24.53    5.62
   0  21  11   21.57    3.95
   0  21  12    7.02    2.48
   0 -21 -12    7.79    3.42
   0  21 -12    4.23    1.63
   0 -21 -13   36.44    6.55
   0  21  13   41.79    5.69
   0  21 -13   31.44    3.80
   0 -21 -14   37.66    6.53
   0  21  14   43.44    5.92
   0  21 -15   15.19    2.59
   0  21  15    1.16    1.49
   0  22   0   16.17    3.01
   0 -22   0   12.61    2.81
   0  22   0   13.56    2.73
   0 -22   0   16.82    3.01
   0  22   1   39.12    4.46
   0 -22   1   76.58    6.76
   0 -22  -1   46.08    4.47
   0  22  -1   83.13    7.69
   0  22   1   47.69    5.49
   0 -22   1   70.51    5.33
   0 -22  -1   51.54    6.02
   0  22  -1   64.88    5.75
   0  22   2    6.93    1.98
   0  22  -2    7.67    2.52
   0  22   2   10.31    2.37
   0 -22  -2    6.27    1.61
   0 -22   2    2.37    1.53
   0 -22  -2    6.62    2.73
   0  22   2    9.93    2.47
   0  22  -2    3.66    1.53
   0 -22   3  118.45    9.57
   0  22   3   98.86    5.79
   0  22   3   96.20    6.89
   0 -22   3   97.67    5.62
   0 -22  -3   97.01    9.73
   0  22   3  102.44    7.71
   0  22  -3  110.97    7.49
   0 -22   4   87.65    8.80
   0  22   4   84.63    6.54
   0 -22  -4   95.18   10.10
   0  22   4   92.98    7.34
   0  22   5   98.41    7.16
   0 -22   5  103.78    5.65
   0 -22  -5  122.60   11.87
   0  22  -5  130.77    8.07
   0  22   5  116.91    7.94
   0  22   6   19.69    3.29
   0  22  -6   11.05    2.46
   0 -22   6   13.77    3.81
   0 -22  -6   16.48    1.53
   0  22   7   36.40    4.52
   0 -22  -7   45.29    7.60
   0 -22  -8  325.08   20.08
   0  22   8  302.45   13.22
   0 -22   9  177.28   16.19
   0 -22  -9  149.97   13.68
   0  22   9  154.39    9.70
   0 -22  10  134.52   14.94
   0 -22 -10  115.32   11.94
   0  22  10  112.44    8.47
   0  22 -11   42.63    4.50
   0  22  11   47.61    5.73
   0 -22 -12   10.24    3.82
   0  22 -12    8.89    2.17
   0  22  12    8.99    2.73
   0  22 -13   16.39    2.77
   0  22  13   20.05    4.03
   0 -22 -13   12.34    4.09
   0 -22 -14   40.64    6.72
   0  22  14   41.47    5.75
   0  22 -14   47.22    4.53
   0  22  15    3.91    2.07
   0 -23   0    0.66    0.90
   0  23   0    1.37    1.24
   0 -23   0    0.55    1.10
   0  23   0    0.68    0.96
   0  23   1   22.79    3.52
   0 -23  -1   26.06    4.41
   0  23  -1   29.46    4.01
   0  23   1   21.82    3.59
   0  23  -1   40.59    5.61
   0 -23   1   31.05    4.45
   0  23   1   27.36    4.34
   0 -23  -1   22.80    3.26
   0  23   2  200.58    9.98
   0  23  -2   95.02    8.69
   0 -23   2   78.63    7.53
   0 -23  -2  180.84    8.18
   0 -23   2   75.80    5.16
   0 -23  -2  203.64   12.99
   0  23  -2   82.47    6.62
   0  23   2  195.90   10.74
   0  23   3  112.03    7.47
   0 -23   3  192.62   10.20
   0 -23   3  140.69   10.69
   0 -23  -3  119.88    6.00
   0  23   3  113.16    6.30
   0  23  -3  176.52   11.97
   0 -23   3  105.59    5.91
   0 -23  -3  124.70   11.08
   0  23   3  117.40    8.52
   0  23  -3  140.19    8.55
   0  23   4   11.38    2.58
   0 -23   4   28.50    4.24
   0 -23   4   17.16    2.57
   0 -23  -4    7.85    1.45
   0 -23  -4   10.17    3.71
   0  23  -4   22.49    3.48
   0  23   4    9.27    2.56
   0 -23  -5   35.28    2.48
   0  23   5   46.98    5.00
   0 -23  -5   48.53    7.66
   0  23   5   52.19    5.54
   0  23  -5   44.67    4.82
   0 -23  -6  115.24    3.73
   0  23   6  185.47   10.00
   0 -23   6  275.94   15.67
   0 -23  -6  218.04   16.31
   0  23  -6  171.56    9.31
   0 -23   7   94.93   10.34
   0 -23  -7   84.85   10.41
   0  23   7   59.81    5.78
   0  23  -7   61.73    5.59
   0 -23  -8   83.35   10.36
   0  23   8   80.93    6.87
   0  23  -8   61.20    5.54
   0 -23  -9  144.72   13.57
   0  23   9  137.75    9.16
   0  23  10    2.22    1.57
   0 -23 -10    1.02    2.16
   0 -23 -11   25.81    5.85
   0  23  11   37.00    5.06
   0 -23  12    3.86    4.31
   0  23 -12    1.67    1.19
   0  23  12    4.74    2.06
   0 -23  13   15.59    6.96
   0  23 -13    6.03    1.82
   0 -23 -13    9.37    3.71
   0  23  13   12.16    3.16
   0  23  14   24.71    4.46
   0  23 -14   27.31    3.46
   0 -23 -14   23.76    5.26
   0  23  15   17.95    3.93
   0 -24   0  215.97   10.75
   0 -24   0  211.32   10.89
   0  24   0  242.86   13.88
   0  24   1    5.43    1.92
   0  24   1    5.49    2.14
   0  24  -1   30.02    5.06
   0 -24  -1    4.93    1.72
   0 -24   1   28.92    4.39
   0 -24  -1    6.94    2.48
   0  24  -1   30.69    4.20
   0 -24   1   26.82    3.45
   0  24   1    5.78    2.01
   0  24   2  268.55   11.70
   0 -24   2  142.59   10.37
   0  24  -2  203.47   13.14
   0  24   2  284.13   12.40
   0 -24  -2  265.76   10.13
   0 -24   2  152.08    7.39
   0 -24  -2  279.16   15.28
   0  24  -2  165.36    9.50
   0  24   2  265.63   12.92
   0  24   3  283.57   12.00
   0 -24   3  377.55   14.37
   0 -24  -3  287.28    9.44
   0  24   3  294.54   10.29
   0  24  -3  334.91   17.06
   0 -24   3  215.15    8.54
   0 -24  -3  311.74   17.45
   0  24   3  276.84   13.50
   0  24  -3  262.11   11.92
   0  24   4  106.97    7.43
   0 -24  -4  101.49    4.91
   0 -24   4  112.01    8.24
   0 -24  -4  120.91   11.56
   0  24   4  106.55    8.42
   0  24   5   89.93    6.91
   0  24   5   87.42    7.41
   0  24   6    8.18    2.29
   0 -24  -6    2.92    0.60
   0 -24   6   10.11    3.30
   0 -24  -6    9.19    3.78
   0  24  -6    1.60    1.17
   0 -24   7    4.71    2.90
   0 -24  -7    0.52    1.90
   0  24  -7    1.99    1.27
   0  24   7    0.70    1.08
   0  24   8   50.40    5.46
   0 -24  -8   56.64    8.68
   0  24  -8   55.31    5.29
   0  24  -9   14.61    2.79
   0  24   9   20.89    3.65
   0 -24  -9   18.31    5.15
   0 -24 -10  203.32   15.98
   0  24  10  208.80   11.47
   0  24 -11  158.15    8.58
   0  24  11  134.71    9.49
   0 -24 -11  137.34   12.97
   0  24 -12   23.45    3.32
   0 -24 -12   26.83    5.86
   0  24  12   30.79    4.72
   0  24  13    4.75    2.13
   0 -24 -13    2.05    2.12
   0 -24  13    9.98    5.60
   0  24 -13    4.47    1.59
   0 -24  14    4.97    5.13
   0  24  14    4.27    2.06
   0  24 -14    4.11    1.50
   0  24  15    2.03    1.64
   0  25   0    3.66    1.98
   0 -25   0    0.24    0.79
   0 -25   0    1.51    1.34
   0  25   0    0.62    0.98
   0  25   1   21.74    3.49
   0  25   1   22.99    4.26
   0 -25   1   15.16    3.33
   0 -25  -1   19.30    3.19
   0 -25  -1   19.37    3.96
   0 -25   1   12.93    2.53
   0  25  -1   12.96    2.87
   0  25   1   17.84    3.48
   0  25   2  324.91   12.91
   0 -25   2  264.96   11.78
   0 -25  -2  292.33   10.82
   0  25   2  342.54   13.84
   0  25  -2  247.14   14.98
   0 -25   2  153.92    7.52
   0 -25  -2  331.79   16.69
   0  25   2  306.59   14.31
   0  25  -2  200.21   10.65
   0  25   3  168.88    9.32
   0 -25  -3  175.85    7.45
   0 -25  -3  201.19   14.02
   0  25  -3  177.89    9.96
   0  25   3  171.24   10.95
   0 -25  -4   10.18    1.61
   0  25   4   13.33    2.77
   0 -25  -4   13.30    4.24
   0  25   4   11.23    3.03
   0  25   5   30.24    4.11
   0 -25  -5   19.25    1.74
   0 -25  -5   28.99    6.07
   0  25   5   29.87    4.58
   0  25   6   15.67    3.06
   0 -25   6   19.11    4.35
   0  25  -6   13.51    2.79
   0 -25   7    2.22    2.33
   0 -25  -7    2.92    2.66
   0  25  -7    1.81    1.23
   0  25   7    1.98    1.39
   0  25   8   14.94    3.08
   0 -25   8   13.07    4.62
   0  25  -8    7.26    2.09
   0  25   9    8.49    2.46
   0 -25  -9    9.80    4.01
   0 -25 -10   33.20    6.66
   0  25 -10   34.59    4.13
   0  25  10   36.08    4.82
   0  25  11    8.76    2.58
   0 -25 -11   11.80    4.18
   0  25  12   33.03    4.84
   0 -25 -12   30.29    6.20
   0  25 -12   15.55    2.74
   0  25  13    1.45    1.42
   0 -25 -13    2.28    2.17
   0  25 -13    3.27    1.41
   0 -25  13    7.57    4.85
   0  25  14    3.91    1.97
   0 -26   0  278.58   12.10
   0  26   0  287.87   13.50
   0  26   0  318.75   16.85
   0  26   1   97.68    7.31
   0  26   1   96.88    8.68
   0 -26  -1   92.59    6.86
   0  26  -1  125.44   10.89
   0 -26   1   97.67    6.45
   0  26   1   97.66    8.18
   0 -26   2   87.15    6.85
   0 -26   2   53.86    4.55
   0 -26  -2  115.79    9.92
   0  26   2  109.63    8.84
   0  26  -2   64.52    6.18
   0 -26  -2   95.94    6.30
   0  26   2  115.35    8.17
   0  26   3   92.93    6.97
   0 -26  -3   77.04    4.98
   0 -26  -3   93.97    9.67
   0  26   4   68.41    6.01
   0 -26  -4   45.28    3.25
   0 -26  -4   76.90    9.29
   0 -26   4   38.86    5.00
   0  26  -4   36.52    4.59
   0  26   4   83.43    7.98
   0 -26  -5  115.35   11.85
   0  26   5  126.82    9.52
   0  26   5  125.44    8.21
   0  26   6   84.74    6.88
   0 -26   6  141.87   11.17
   0  26   7   26.95    3.99
   0  26  -7   23.46    3.60
   0 -26   8   20.22    5.50
   0  26   8   24.49    3.90
   0  26  -8    9.05    2.30
   0 -26  -8   27.23    6.24
   0  26   9   19.68    3.61
   0 -26  -9   24.05    5.84
   0  26  -9   20.05    3.24
   0  26  10   17.41    3.45
   0 -26  10   12.44    5.01
   0  26 -10    6.41    1.90
   0 -26 -11    8.07    3.57
   0  26 -11    8.66    2.14
   0  26  11    9.05    2.61
   0  26  12    3.92    1.96
   0 -26 -12    6.25    3.24
   0  26 -12    2.29    1.23
   0 -26  12    6.74    4.65
   0  26 -13    8.54    2.05
   0 -26 -13    3.40    2.43
   0  26  13    5.82    2.27
   0  26  14    5.87    2.35
   0 -27   0    0.21    1.06
   0  27   0    0.13    0.83
   0  27   1   49.36    6.38
   0 -27  -1   50.14    5.95
   0 -27   1   32.88    3.88
   0  27   1   43.29    5.61
   0  27  -1   36.14    4.86
   0  27   2   28.08    4.14
   0 -27   2   27.44    3.97
   0  27   2   21.58    3.48
   0  27  -2   19.01    3.48
   0  27   2   25.97    4.52
   0  27   3   16.51    3.06
   0 -27  -3   14.36    2.24
   0 -27   3   24.71    3.90
   0 -27  -3   17.55    4.53
   0  27  -3   14.05    3.00
   0  27   3   14.27    3.49
   0  27   4   42.30    4.78
   0 -27  -4   48.03    7.46
   0 -27   4   59.08    6.11
   0  27   4   49.54    6.44
   0 -27   5   41.00    5.60
   0 -27  -5   30.56    6.37
   0  27   5   29.05    4.85
   0  27  -5   26.12    3.92
   0  27   5   31.52    4.19
   0 -27   6  135.26   10.91
   0 -27  -6  148.94   13.83
   0  27   6  126.36    8.33
   0 -27  -7   34.03    6.96
   0  27   7   30.01    4.22
   0 -27   8   22.42    5.69
   0 -27  -8   26.43    6.15
   0  27  -8   12.90    2.72
   0  27   8   22.50    3.74
   0 -27  -9   19.09    5.39
   0  27  -9   31.33    4.03
   0  27   9   24.25    3.95
   0  27  10   20.63    3.72
   0 -27 -10   21.46    5.55
   0  27 -10   24.18    3.49
   0 -27  11    5.44    4.14
   0  27 -11    2.00    1.23
   0 -27 -11    3.03    2.47
   0  27  11    1.76    1.42
   0  27  12   15.43    3.41
   0 -27 -12   12.00    4.10
   0 -27  13   13.87    5.86
   0 -28   0   15.15    3.04
   0  28   0   14.79    3.33
   0 -28   1    9.88    2.32
   0 -28  -1   31.13    4.68
   0  28   1   31.78    4.98
   0  28  -1   14.51    3.24
   0 -28  -2   55.65    6.91
   0  28   2   52.33    5.38
   0 -28   2   55.50    5.57
   0  28   3   31.97    4.17
   0 -28   3   57.45    5.85
   0  28   4   14.87    2.95
   0 -28  -4    9.83    3.84
   0  28   4   11.82    3.41
   0 -28   5  175.51   11.32
   0 -28  -5  195.25   15.31
   0  28   5  165.70    9.42
   0 -28  -6  225.29   16.98
   0  28  -6  206.08   10.70
   0  28   6  195.06   10.40
   0  28   7   63.82    6.07
   0 -28  -7   96.34   11.35
   0  28   8   17.79    3.36
   0 -28   8   13.49    4.58
   0  28  -8    6.74    2.04
   0 -28  -8   15.92    5.01
   0  28  -9   14.79    2.83
   0 -28  -9   14.19    4.68
   0  28   9   14.22    3.06
   0  28 -10    8.69    2.18
   0  28  10   16.08    3.32
   0 -28 -11   22.73    5.57
   0  28 -11   20.53    3.15
   0  28  11   20.43    3.76
   0  28  12   10.46    2.82
   0  28 -12   18.15    2.90
   0 -28 -12   10.18    3.84
   0 -28  13    2.09    3.49
   0  29   0    0.90    1.28
   0 -29   0    0.96    1.24
   0 -29  -1  103.38    8.27
   0  29   1   95.19    8.72
   0  29  -1   88.24    7.84
   0  29  -2    8.34    2.51
   0 -29   2   14.10    2.95
   0 -29  -2   22.52    4.56
   0  29   2   16.88    3.90
   0  29   2   17.97    3.28
   0 -29   3   55.60    5.80
   0 -29  -3   59.84    7.66
   0  29   3   41.50    6.19
   0  29   3   51.11    5.27
   0  29   4   37.86    4.56
   0 -29   4   36.25    4.91
   0  29  -4   21.85    3.73
   0  29   4   35.39    5.80
   0 -29   5    4.49    2.29
   0 -29  -5    4.37    2.90
   0  29  -5    3.72    1.72
   0  29   5    7.35    2.18
   0 -29   6   24.71    4.89
   0  29   6   32.99    4.31
   0 -29  -6   35.94    7.06
   0 -29   7    8.78    3.56
   0 -29  -7    1.60    2.34
   0  29  -7    7.36    2.22
   0  29   7    1.74    1.35
   0 -29   8   32.80    6.54
   0  29   8   27.54    4.09
   0 -29  -8   27.46    6.37
   0  29  -8   15.70    2.98
   0 -29  -9    1.60    2.40
   0  29   9    0.86    1.11
   0  29  -9    4.55    1.71
   0 -29  10    2.82    3.14
   0 -29 -10    0.26    1.88
   0  29  10    0.90    1.19
   0  29 -10    3.17    1.45
   0  29  11   -0.13    0.92
   0  29 -11    1.42    1.09
   0 -29  12   17.65    6.04
   0  29  12    8.73    2.58
   0 -29  13   72.75   11.32
   0  30   0  396.45   17.51
   0 -30  -1   37.03    5.04
   0  30  -1   94.48    8.26
   0 -30  -2   47.67    6.29
   0  30   2   41.28    6.18
   0  30  -2   20.27    3.82
   0 -30   2   28.78    4.10
   0  30   3   45.60    5.00
   0 -30  -3   41.42    6.43
   0  30   3   37.06    6.05
   0  30   4   11.10    2.59
   0  30  -4    8.97    2.50
   0 -30   4   10.77    2.91
   0 -30  -4   10.03    3.66
   0  30  -5   35.77    4.65
   0  30   5   31.05    4.19
   0 -30  -6   28.04    6.18
   0  30  -6   22.58    3.66
   0  30   6   23.56    3.68
   0 -30  -7   49.16    8.18
   0  30  -7   62.98    5.91
   0  30   7   49.74    5.33
   0 -30  -8   23.85    5.95
   0  30  -8   24.16    3.63
   0  30   8   24.49    3.84
   0 -30   9   30.13    6.64
   0  30   9   20.36    3.61
   0 -30  -9   25.69    6.10
   0  30  -9   13.82    2.73
   0 -30  10    9.57    4.31
   0  30 -10    4.62    1.67
   0 -30 -10    2.82    2.57
   0  30  11   12.76    2.99
   0  30 -11   15.66    2.77
   0 -30 -11    9.05    3.71
   0  30  12    5.35    2.11
   0 -30  12   18.28    5.99
   0  31   0    0.84    1.32
   0  31   1   34.57    5.59
   0  31  -1   35.47    5.18
   0 -31   2    7.34    2.28
   0 -31  -2    2.83    2.01
   0  31  -2    6.08    2.28
   0  31   2    3.51    2.09
   0  31   3   40.35    4.76
   0 -31  -3   42.58    6.43
   0  31  -3   40.88    5.27
   0  31   3   32.94    5.91
   0 -31  -4    5.14    2.77
   0  31  -4    9.21    2.57
   0  31   4    7.30    2.15
   0  31   5   31.82    4.21
   0 -31  -5   27.03    5.90
   0  31  -5   23.16    3.81
   0  31  -6    7.11    2.17
   0  31   6    9.80    2.48
   0  31   7   12.14    2.73
   0 -31  -7   14.01    4.54
   0  31  -7   19.45    3.37
   0 -31   8   13.02    4.34
   0 -31  -8    5.80    3.31
   0  31   8    8.23    2.34
   0  31  -8    4.34    1.73
   0  31   9    4.22    1.79
   0 -31   9    4.31    3.32
   0 -31  -9    7.35    3.58
   0 -31  10    9.55    4.18
   0  31 -10    3.04    1.45
   0 -31 -10    4.06    2.77
   0 -31 -11    2.90    2.47
   0  31  11    1.53    1.28
   0 -31  12    0.29    2.85
   0  32   0  162.53   11.75
   0  32   1   56.32    7.28
   0  32  -1   83.48    8.08
   0  32   2   30.53    5.67
   0  32  -2   44.29    5.71
   0 -32  -3   35.27    5.90
   0  32  -3   35.07    4.95
   0  32   4   36.90    4.54
   0 -32  -4   32.77    6.02
   0  32  -4   33.28    4.69
   0  32   5    9.79    2.46
   0 -32   5    1.23    1.58
   0 -32  -5    8.10    3.54
   0  32  -5    1.50    1.31
   0 -32  -6   36.56    6.89
   0  32  -6   38.79    4.80
   0  32   6   34.98    4.45
   0  32   7    3.88    1.71
   0 -32  -7    5.11    3.11
   0  32  -8   10.42    2.48
   0  32   8   15.85    3.10
   0 -32   9   25.69    5.99
   0  32   9   16.43    3.21
   0 -32  -9   19.02    5.21
   0  32  -9   11.86    2.54
   0 -32  10    5.92    3.60
   0  32 -10    3.03    1.45
   0 -32 -10    1.50    2.04
   0 -32  11    7.09    3.95
   0  33   0   -0.55    1.13
   0  33   1    2.97    2.03
   0 -33   1   12.65    2.79
   0  33  -2    9.29    2.83
   0 -33   2   18.62    3.41
   0 -33   3  133.06    8.86
   0  33  -3   76.83    7.40
   0  33   4   27.23    3.94
   0 -33  -4   23.17    5.15
   0 -33   5   10.37    3.14
   0 -33  -5   19.89    5.03
   0  33   5   17.27    3.17
   0 -33   6    1.05    1.84
   0 -33  -6    1.93    2.18
   0  33  -6    0.48    0.98
   0  33   6    0.11    0.84
   0 -33  -7    2.74    2.67
   0  33   7    5.13    1.90
   0  33  -7    8.31    2.32
   0 -33  -8    5.05    3.02
   0  33  -8    4.44    1.73
   0  33   8    7.29    2.18
   0 -33   9   13.39    4.58
   0  33  -9    5.45    1.80
   0 -33  -9    8.50    3.62
   0  33   9    8.15    2.32
   0  33  10   10.37    2.62
   0 -33  10   24.67    5.94
   0  34   0   50.41    6.89
   0 -34   0   84.03    6.70
   0  34   1   27.65    5.44
   0  34  -1   38.67    5.79
   0  34  -2   32.87    5.07
   0 -34   2   62.94    6.03
   0  34  -3   41.39    5.55
   0 -34   3   79.09    6.87
   0  34  -4   12.15    3.00
   0  34   5   16.47    3.11
   0 -34   5   10.45    3.11
   0 -34  -5   14.88    4.31
   0  34  -5    4.79    1.94
   0  34   6   20.05    3.39
   0 -34  -6   19.21    5.05
   0 -34   7   13.65    4.10
   0  34   7    6.29    2.05
   0  34  -7    7.21    2.17
   0 -34  -7    5.34    3.00
   0 -34   8   17.52    4.76
   0  34   8   11.84    2.68
   0 -34  -8    8.84    3.76
   0  34  -8    8.94    2.31
   0  34   9    7.45    2.19
   0 -34  -9    2.89    2.63
   0  34  -9    5.79    1.84
   0  35   0    0.79    1.29
   0 -35   0    1.94    1.45
   0 -35   1   31.15    4.22
   0  35  -1   14.40    3.73
   0 -35   2   14.43    3.04
   0 -35   3   85.40    7.20
   0  35  -3   42.62    5.67
   0  35  -4   26.36    4.37
   0  35  -5    5.23    2.04
   0 -35   5    7.26    2.69
   0  35  -6    5.90    2.05
   0 -35   6   18.03    4.19
   0 -35   7    5.23    2.81
   0  35   7    1.56    1.21
   0  35  -7    1.50    1.23
   0 -35  -7    1.41    2.05
   0  35   8    9.73    2.45
   0 -35   8   11.75    3.91
   0 -35  -8    6.21    3.26
   0  35  -8    4.96    1.79
   0 -35  -9    6.08    3.19
   0  36   0   35.22    6.04
   0 -36   0   80.68    6.54
   0  36  -1   20.56    4.48
   0 -36   1   42.01    4.85
   0  36  -2   18.63    4.07
   0 -36   2   32.45    4.38
   0 -36   3  112.29    8.25
   0  36  -4    6.74    2.37
   0 -36   4   12.71    3.14
   0  36  -5    5.98    2.19
   0 -36   5   12.93    3.37
   0 -36   6   11.96    3.51
   0  36  -6    3.34    1.69
   0  36   7   12.67    2.72
   0  36  -7    7.98    2.28
   0 -37   0    0.43    1.04
   0  37  -1    2.49    1.78
   0 -37   1    5.41    1.95
   0  37  -2   14.20    3.64
   0 -37   2   31.74    4.31
   0  37  -3   31.87    5.06
   0 -37   3   69.47    6.53
   0  37  -4    8.26    2.61
   0 -37   4   18.05    3.63
   0  37  -5    4.85    1.98
   0 -37   5   11.73    3.23
   0  37  -6    1.62    1.25
   0 -37   6    2.72    2.07
   0 -38   0   36.69    4.46
   0 -38   1   20.86    3.47
   0  38  -2    1.80    1.57
   0 -38   2    5.66    2.08
   0 -38   3   35.43    4.73
   0  38  -3   11.54    3.22
   0 -38   4   12.61    3.17
   0  38  -4    4.49    1.98
   0  38  -5    5.16    2.03
   0  38  -6   10.56    2.69
   0 -39   0   -0.42    1.05
   0 -39   1    9.90    2.49
   0  39  -3    5.33    2.30
   0  39  -4   14.88    3.47
   0  39  -5    7.19    2.32
   0  40  -4    6.72    2.41
   1   0 -17   11.46    2.50
   1   0 -16    3.04    1.49
  -1   0  15   16.34    4.64
  -1   0  14    5.57    3.59
  -1   0  14   17.22    4.37
   1   0 -14   14.42    2.68
  -1   0  13   87.13    9.07
   1   0 -13   79.10    5.88
  -1   0  13   83.54    8.97
  -1   0  12   29.64    5.21
   1   0 -12   41.42    4.17
  -1   0  12   40.12    5.93
  -1   0  11   58.71    6.95
   1   0 -11   60.41    4.91
   1   0 -11   63.09    5.48
  -1   0  11   59.79    6.62
  -1   0  10   18.56    3.84
   1   0 -10   16.03    2.50
  -1   0  10   14.73    3.20
  -1   0   9   65.08    6.19
  -1   0   9   68.43    6.83
   1   0  -9   51.32    4.19
   1   0  -9   56.61    4.98
  -1   0   9   58.71    5.88
  -1   0   8  383.78   15.13
   1   0  -8  385.14   11.01
   1   0  -8  417.66   13.00
  -1   0   8  389.37   14.01
  -1   0   7  172.86    8.46
  -1   0   7  171.22    9.43
   1   0  -7  173.89    6.99
   1   0  -7  198.89    8.48
  -1   0   7  163.40    8.53
  -1   0   6  951.68   18.03
   1   0  -6  953.85   17.69
   1   0  -5  366.56    9.03
  -1   0   5  339.80   11.15
  -1   0   5  349.19   10.42
   1   0  -5  381.62   10.10
   1   0  -4    1.89    0.68
  -1   0   4    1.28    0.63
   1   0  -4    3.33    0.74
  -1   0   4    1.07    0.72
   1   0  -4    1.19    0.53
   1   0  -3   22.17    1.47
  -1   0   3   11.91    1.62
   1   0  -3   15.41    1.48
  -1   0   3   17.15    1.71
   1   0  -3   16.81    1.59
  -1   0   3   23.41    1.56
  -1   0   2    0.76    0.32
  -1   0   2    2.08    0.61
  -1   0   2    2.17    0.49
  -1   0   1  383.21    6.53
  -1   0   1  393.02    5.32
   1   0   0 1549.63   13.53
   1   0   0 1582.82   13.96
  -1   0  -1   32.54    2.02
   1   0   1   28.94    1.98
  -1   0  -1   30.80    2.03
  -1   0  -1   31.30    2.12
   1   0   1   28.83    1.30
  -1   0  -1   30.84    1.32
   1   0   2  575.98   10.32
  -1   0  -2  524.97    9.09
  -1   0  -2  533.80    7.13
   1   0   2  495.25    7.27
   1   0   2  511.67   11.44
  -1   0  -2  548.92   10.45
   1   0   2  532.32   10.53
   1   0   3   91.32    4.73
  -1   0  -3   88.84    3.31
   1   0   3   85.18    5.40
   1   0   3   84.77    4.75
  -1   0  -3   93.81    4.82
   1   0   4  566.02   13.50
  -1   0  -4  541.78    9.51
   1   0   4  525.80   13.40
  -1   0  -4  563.98   13.20
   1   0   4  521.46   15.25
   1   0   5   49.58    4.43
   1   0   5   50.91    5.34
  -1   0  -5   61.85    4.71
   1   0   5   49.03    4.44
   1   0   6  295.98   14.13
  -1   0  -6  311.74    8.49
   1   0   6  283.43   11.53
   1   0   7   46.31    5.02
  -1   0  -7   56.02    3.83
   1   0   7   43.52    5.94
   1   0   7   45.73    4.97
   1   0   8  110.82   10.06
   1   0   8  114.40    8.28
  -1   0  -8  103.51    5.45
  -1   0  -8  123.90    7.71
   1   0   8  110.89    8.18
   1   0   9  479.26   22.20
   1   0   9  568.19   19.49
   1   0   9  510.61   18.53
  -1   0  -9  586.66   17.39
   1   0  10    7.42    3.25
   1   0  10    6.73    2.36
  -1   0 -10    3.92    1.60
  -1   0 -10    3.68    1.30
   1   0  10    8.70    2.72
  -1   0 -11   19.15    2.78
  -1   0 -12    2.38    1.22
   1   0  12    0.54    1.95
  -1   0 -13   82.26    5.89
   1   0  13   67.23    9.96
  -1   0 -14  164.59    8.49
   1   0  15    7.99    4.03
  -1   0 -15    5.26    1.83
  -1   0 -16    5.44    2.89
   1   0  16    8.22    4.20
  -1   0 -18    0.19    1.40
   1   1 -17    2.76    1.45
   1  -1 -16   25.77    3.63
   1   1 -16   10.86    2.45
  -1  -1  15   30.05    5.66
   1   1 -15   40.31    4.36
   1  -1 -15   73.75    5.85
  -1  -1  15   43.34    7.17
  -1   1  15   80.62    9.10
   1   1 -14  746.08   18.28
   1  -1 -14  812.61   19.12
  -1  -1  14  801.51   28.69
  -1   1  14  833.80   27.99
  -1   1  13  591.59   23.46
  -1  -1  13  555.71   22.63
   1   1 -13  648.99   16.77
   1  -1 -13  690.17   17.36
  -1  -1  13  683.83   25.68
  -1   1  13  743.67   25.30
  -1   1  12   18.07    4.20
  -1  -1  12   27.25    4.99
   1  -1 -12   23.08    3.19
  -1  -1  12   26.65    5.10
  -1   1  12   22.47    4.40
  -1   1  11   94.98    8.25
  -1  -1  11   30.81    5.16
   1   1 -11   28.02    3.39
  -1  -1  11   28.08    4.62
  -1   1  11   79.20    7.56
   1   1 -11   29.76    3.86
   1  -1 -11   85.94    6.31
  -1  -1  11   28.52    4.89
  -1   1  11   77.53    8.00
   1  -1 -10  125.82    6.79
   1   1 -10  163.89    7.81
  -1   1  10  106.49    8.96
  -1  -1  10  162.81   10.92
  -1   1  10  110.00    8.45
  -1  -1  10  148.33    9.95
   1   1 -10  167.19    8.87
   1  -1 -10  143.47    8.00
   1  -1  -9    4.65    1.37
   1   1  -9    3.20    1.22
  -1   1   9    4.29    1.73
  -1  -1   9    2.50    1.70
  -1  -1   9    3.95    1.91
   1  -1  -9    3.67    1.38
  -1  -1   9    3.61    1.61
  -1   1   8  326.33   12.25
  -1  -1   8  433.42   15.51
  -1   1   8  313.13   13.82
   1   1  -8  405.68   11.33
   1  -1  -8  318.06    9.96
  -1   1   8  303.61   12.43
  -1  -1   8  396.08   14.52
   1   1  -8  451.81   13.70
   1  -1  -8  352.75   11.77
  -1  -1   7  115.47    7.36
  -1   1   7   88.32    5.77
  -1   1   7   82.99    6.65
  -1  -1   7  114.68    7.65
   1  -1  -7   68.12    4.37
   1   1  -7  124.35    5.96
  -1   1   7   74.11    5.68
   1   1  -7  146.31    7.39
   1  -1  -7   82.45    5.36
  -1   1   6   82.57    4.95
  -1  -1   6   22.94    3.02
   1   1  -6   38.70    3.14
   1  -1  -6   57.95    3.81
  -1  -1   6   24.59    3.13
  -1   1   6   77.53    5.26
   1  -1  -6   64.26    4.38
   1   1  -6   40.99    3.68
  -1  -1   6   23.73    3.27
  -1   1   6   80.84    6.04
   1  -1  -5  309.33    8.16
  -1  -1   5  274.87    9.88
  -1   1   5  253.22    9.75
  -1  -1   5  282.61    9.65
   1  -1  -5  301.64    8.68
   1  -1  -4   21.73    1.66
  -1  -1   4   27.95    2.51
  -1   1   4   26.13    1.99
   1   1  -4   26.17    2.10
   1   1  -4   29.94    2.36
   1  -1  -4   20.91    1.92
  -1   1   4   22.08    2.58
  -1  -1   4   29.52    2.89
  -1   1   4   23.48    2.28
  -1  -1   4   28.08    2.68
   1   1  -4   31.33    2.64
   1  -1  -4   25.98    2.24
  -1   1   3 2503.36   25.37
  -1  -1   3 2485.49   24.82
   1  -1  -3 2307.10   16.95
  -1   1   3 2494.89   17.90
  -1   1   3 2414.69   21.37
   1   1  -3 2464.84   22.47
  -1  -1   3 2521.61   23.87
  -1   1   3 1948.64   19.20
   1  -1  -3 2270.91   20.57
   1   1  -3 2287.37   20.74
  -1   1   2 1042.61   13.08
  -1  -1   2 1181.39   14.54
   1   1  -2 1422.86   14.04
   1  -1  -2  966.70   11.34
   1   1  -2 1093.80   11.62
   1  -1  -2  877.85   10.75
  -1  -1   2 1041.77   12.38
   1  -1  -2 1082.48   10.24
  -1   1   2 1127.93   10.82
   1   1  -2 1146.73   12.26
  -1   1   2  869.76   10.57
  -1  -1   1 2296.04   16.83
   1   1  -1 2539.43   19.19
  -1  -1   1 2531.17   20.12
   1  -1  -1 2883.48   18.59
  -1  -1   1 2600.23   18.95
   1   1  -1 2734.63   18.78
   1  -1  -1 2723.80   17.96
  -1   1   1 2836.93   18.72
  -1  -1   0 3335.09   19.08
   1   1   0 2829.38   17.20
   1   1   0 2870.96   21.63
  -1   1   0 3296.24   17.31
  -1  -1  -1  164.59    4.11
  -1   1  -1   89.64    3.85
  -1   1  -1  107.88    2.88
   1  -1   1   89.00    2.62
  -1   1  -1  109.44    3.01
  -1  -1  -1  146.17    5.06
   1  -1   1   95.74    3.69
  -1  -1  -1  141.69    4.30
   1   1   1  155.65    4.56
  -1   1  -1  110.67    3.95
   1  -1   2  327.78    9.91
   1  -1   2  410.65    8.11
  -1   1  -2  370.70    7.10
  -1  -1  -2  370.33    5.39
   1  -1   2  342.43    6.34
  -1   1  -2  369.13    6.37
   1   1   2  345.88    5.55
   1  -1   2  379.14    8.98
  -1  -1  -2  371.47    8.38
   1   1   2  354.91    8.39
  -1   1  -2  386.60    8.91
   1   1   2  381.00    9.10
   1  -1   3 1894.32   21.95
   1   1   3 1790.36   22.93
   1   1   3 1575.91   16.28
  -1   1  -3 1805.69   17.30
   1   1   3 1670.65   22.12
  -1  -1  -3 1741.23   21.81
  -1   1  -3 1891.43   23.25
   1  -1   3 1784.72   23.43
   1   1   3 1728.88   23.96
   1  -1   3 1560.52   25.82
   1  -1   4  147.74    6.62
  -1  -1  -4  105.33    3.96
  -1   1  -4  164.98    7.23
   1   1   4  120.68    6.28
   1  -1   4  136.72    6.86
   1  -1   4  125.39    7.93
   1   1   5 1131.56   24.14
   1  -1   5 1145.87   26.84
   1   1   5 1162.73   22.19
  -1   1  -5 1348.10   17.28
  -1  -1  -5 1134.53   15.35
  -1  -1  -5 1163.72   20.69
   1   1   5 1140.99   21.75
  -1   1  -5 1417.72   23.54
   1   1   6 1295.29   28.51
   1  -1   6 1379.81   32.22
   1  -1   6 1645.81   27.68
   1   1   6 1273.12   25.22
  -1   1  -6 1574.81   20.19
  -1  -1  -6 1347.09   18.18
   1  -1   6 1530.71   27.71
  -1   1  -6 1652.82   26.97
  -1  -1  -6 1351.59   23.94
   1  -1   7  155.95   11.66
   1   1   7  205.74   12.16
   1  -1   7  183.70    9.77
   1   1   7  207.36   10.61
  -1   1  -7  174.65    6.82
  -1  -1  -7  188.10    6.87
   1  -1   7  155.74    9.23
   1   1   7  203.10   10.37
  -1   1  -7  198.09    9.53
  -1  -1  -7  212.24    9.65
   1  -1   8  260.96   16.04
   1   1   8  228.11   13.77
   1   1   8  214.37   11.45
   1  -1   8  258.98   12.33
  -1  -1  -8  218.69    7.89
  -1   1  -8  272.88    8.95
   1   1   8  226.33   11.62
   1  -1   8  259.65   12.59
  -1   1  -8  298.39   12.16
   1   1   9  981.43   30.50
   1  -1   9  896.28   31.67
   1   1   9  967.61   25.81
   1  -1   9  849.27   23.80
  -1  -1  -9 1044.31   18.25
  -1   1  -9 1048.68   18.80
   1   1   9 1005.76   25.92
   1  -1   9  936.21   25.44
  -1  -1  -9 1029.09   22.91
  -1   1  -9 1003.80   23.21
   1   1  10  106.42   10.58
   1  -1  10  104.74   11.41
   1  -1  10   89.98    8.09
   1   1  10  108.02    8.82
   1  -1  10  105.78    8.85
  -1   1 -10  112.94    6.31
  -1  -1 -10  124.70    6.46
  -1   1 -10  108.64    7.68
  -1  -1 -10  117.56    7.77
  -1   1 -11  297.47   10.68
  -1  -1 -11  373.71   11.71
  -1   1 -12   43.39    4.22
  -1  -1 -12   33.08    3.67
   1   1  12   40.55    7.25
   1  -1  12   39.66    7.67
  -1  -1 -13   41.96    4.23
  -1   1 -13   39.15    4.11
   1   1  13   46.75    8.08
   1  -1  13   40.14    8.12
  -1  -1 -14   50.70    4.76
   1   1  14   63.40    9.61
  -1   1 -15    2.49    1.34
   1   1  15    1.48    2.42
   1  -1  15    2.59    2.92
   1  -1  16    3.63    3.23
   1   1  16    1.22    2.40
  -1   1 -16    3.01    2.24
  -1  -1 -16    0.81    1.71
  -1   1 -17    7.64    3.17
  -1  -1 -17    1.81    2.11
  -1   1 -18    5.43    2.75
   1   2 -17   36.67    4.25
   1  -2 -16   20.70    3.27
   1   2 -16    6.13    1.92
  -1   2  15   47.53    7.02
  -1  -2  15   10.18    3.98
   1   2 -15    5.50    1.81
  -1  -2  15    8.19    3.23
   1  -2 -15   37.22    4.20
  -1  -2  14   91.66    9.45
  -1   2  14  107.45   10.32
   1  -2 -14  124.48    7.44
  -1  -2  14  101.75   10.78
  -1   2  14  118.74   10.57
  -1  -2  13   29.24    5.31
   1  -2 -13   65.04    5.32
   1   2 -13   24.57    3.32
  -1   2  13   62.62    7.43
  -1  -2  13   26.93    5.80
  -1   2  12   14.00    3.75
  -1  -2  12   30.18    5.20
   1  -2 -12   16.31    2.70
  -1  -2  12   36.46    6.04
  -1   2  12   21.96    4.25
  -1  -2  11  196.88   13.17
  -1   2  11  209.26   11.84
  -1  -2  11  161.42   11.28
  -1   2  11  187.21   12.43
   1   2 -11  183.50    8.51
   1  -2 -11  218.25    9.19
   1  -2 -11  211.84    9.77
   1   2 -11  196.13    9.93
  -1   2  11  205.69   12.11
  -1  -2  11  175.49   11.49
  -1  -2  10  160.67   10.82
   1  -2 -10  192.03    8.34
   1   2 -10  199.18    8.68
   1  -2 -10  212.70    9.62
   1   2 -10  205.99    9.98
  -1  -2  10  173.65   10.92
  -1  -2   9  132.77    9.74
  -1   2   9  142.70    8.54
  -1   2   9  129.32    9.44
  -1  -2   9  120.17    8.86
   1   2  -9  141.90    7.05
   1  -2  -9  120.73    6.36
   1   2  -9  140.19    8.01
   1  -2  -9  133.79    7.40
  -1  -2   9  114.73    8.44
  -1   2   9  125.17    8.40
  -1   2   8  115.13    7.09
  -1  -2   8   94.89    7.76
  -1   2   8  111.58    8.33
  -1  -2   8   96.42    7.48
   1   2  -8  114.35    6.07
   1  -2  -8  106.63    5.73
   1  -2  -8  116.32    6.61
  -1  -2   8   88.70    6.97
  -1   2   8   98.66    6.98
  -1   2   7   15.77    2.43
  -1  -2   7   14.67    2.90
  -1   2   7   17.55    3.20
   1  -2  -7   11.83    1.87
   1  -2  -7   15.53    2.31
   1   2  -7   21.66    2.92
  -1  -2   7   20.79    3.16
  -1   2   7   13.34    2.41
  -1  -2   6  490.85   15.00
  -1   2   6  502.59   11.96
   1   2  -6  477.93   11.31
   1  -2  -6  551.83   11.82
   1   2  -6  531.07   13.61
  -1   2   6  481.75   13.06
  -1  -2   6  523.39   14.79
  -1  -2   6  531.74   15.12
  -1   2   6  514.60   15.47
  -1   2   5  425.31   12.82
   1  -2  -5  402.89    9.86
  -1   2   5  408.84   10.66
   1  -2  -4  304.51    6.27
  -1   2   4  456.30    8.30
   1   2  -4  361.28    8.31
  -1  -2   4  301.42    9.41
   1   2  -4  430.04    9.11
   1  -2  -4  360.56    8.17
  -1  -2   4  377.04   10.22
  -1   2   4  434.08   11.55
  -1  -2   4  397.86   10.54
   1   2  -4  453.02   10.43
  -1   2   4  415.57    9.21
   1  -2  -3   61.84    2.30
  -1   2   3   42.96    2.07
   1   2  -3   55.08    2.58
  -1  -2   3   72.48    3.93
   1   2  -3   51.02    2.78
   1  -2  -3   48.56    2.66
  -1   2   3   35.85    2.86
  -1  -2   3   67.33    3.82
  -1  -2   3   71.08    3.85
   1   2  -3   58.20    3.28
   1  -2  -3   60.07    2.67
  -1   2   3   42.72    2.39
  -1   2   3   32.60    2.17
  -1  -2   2    7.39    0.82
   1   2  -2    9.64    1.16
   1  -2  -2    5.62    0.83
  -1   2   2    6.14    0.65
   1  -2  -2    6.50    0.66
   1   2  -2    7.27    0.99
   1  -2  -2    6.73    0.63
  -1  -2   2    7.22    1.05
   1   2  -2   10.09    1.07
  -1  -2   2    8.40    0.95
  -1  -2   1   75.18    2.83
   1  -2  -1  120.23    2.59
   1   2  -1   99.75    2.33
  -1  -2   1   86.27    2.12
  -1   2   1  132.59    2.77
  -1  -2   1   77.24    2.26
   1   2  -1   88.73    2.51
   1  -2  -1  120.26    2.88
  -1   2   1  130.14    3.27
  -1  -2   1   88.50    3.14
   1   2  -1   86.25    3.02
   1  -2  -1  143.27    3.38
   1   2   0  528.32    6.58
   1  -2   0  443.47    7.51
  -1  -2   0  519.72    8.92
   1   2   0  470.55    8.81
   1  -2   0  586.04    6.86
  -1   2   0  589.32    6.90
  -1   2  -1  136.01    5.23
   1  -2   1  152.82    3.80
  -1   2  -1  171.43    4.05
  -1   2  -1  162.36    3.17
   1  -2   1  148.82    4.75
   1   2   1  116.28    3.93
  -1  -2  -1  108.72    3.82
  -1   2  -1  162.32    4.93
  -1  -2  -1  112.36    3.39
   1  -2   2 1003.59   18.97
  -1   2  -2 1305.09   13.63
   1   2   2 1268.47   10.97
  -1  -2  -2 1129.70    9.88
   1  -2   2 1299.90   14.35
  -1   2  -2 1351.23   13.50
   1  -2   2 1208.76   17.10
   1   2   2 1265.04   16.34
  -1  -2  -2 1155.89   15.35
  -1   2  -2 1373.24   17.72
   1   2   2 1304.76   16.67
   1  -2   3 1291.96   24.65
   1  -2   3 1584.40   19.17
  -1   2  -3 1529.53   16.53
  -1  -2  -3 1476.02   13.73
   1  -2   3 1380.45   20.91
   1   2   3 1398.53   19.85
  -1  -2  -3 1575.75   20.18
  -1   2  -3 1561.77   21.61
   1   2   3 1566.42   21.54
   1   2   4  175.00    7.82
  -1  -2  -4  159.70    4.68
  -1   2  -4  100.20    4.29
  -1  -2  -4  169.71    6.96
   1   2   4  175.87    7.44
  -1   2  -4  104.32    5.92
   1  -2   5  280.87   13.89
   1   2   5  354.81   12.74
   1   2   5  368.93   12.46
   1  -2   5  379.08   11.63
  -1  -2  -5  335.05    7.75
  -1   2  -5  366.68    8.92
   1  -2   5  321.25   11.72
   1   2   5  333.61   11.35
  -1  -2  -5  364.35   11.03
  -1   2  -5  381.04   12.18
   1  -2   6 1369.81   24.81
   1   2   6 1307.23   25.78
  -1   2  -6 1415.57   19.38
  -1  -2  -6 1312.47   17.51
  -1  -2  -6 1336.40   23.27
   1   2   6 1250.56   24.29
   1  -2   6 1328.99   26.13
   1   2   6 1261.08   26.94
   1  -2   6 1142.69   30.83
   1   2   7  830.46   23.61
   1  -2   7  852.84   28.45
   1  -2   7 1027.51   23.02
  -1   2  -7 1072.05   17.49
  -1  -2  -7  808.54   14.46
   1  -2   7  988.78   23.69
  -1  -2  -7  836.01   19.24
  -1   2  -7 1069.81   22.71
   1  -2   8   31.54    6.05
   1   2   8   65.07    7.09
   1   2   8   64.46    6.39
   1  -2   8   36.49    4.67
  -1   2  -8   49.94    3.91
   1   2   8   63.31    6.08
   1  -2   8   36.68    4.81
  -1  -2  -8   71.43    5.71
  -1   2  -8   46.18    4.87
   1   2   9  247.75   14.66
   1  -2   9  204.05   15.76
   1  -2   9  229.01   12.15
  -1   2  -9  227.82    8.72
  -1  -2  -9  253.78    8.76
   1  -2   9  226.67   12.47
   1   2   9  250.73   12.78
  -1  -2  -9  266.69   11.33
  -1   2  -9  255.31   11.71
   1   2  10  139.57   11.68
   1  -2  10  105.79   11.95
  -1  -2 -10  146.96    6.92
   1   2  10  134.26    9.83
  -1   2 -10  121.18    8.20
  -1  -2 -10  146.47    8.57
   1  -2  10   98.10    8.42
  -1  -2 -11   26.32    3.15
  -1   2 -11    5.00    1.57
  -1   2 -12    8.99    2.04
   1  -2  12   13.13    4.88
   1   2  12   10.61    3.80
  -1  -2 -13   46.47    4.42
  -1   2 -13   46.54    4.47
   1  -2  13   41.79    8.50
   1   2  13   44.81    7.64
  -1   2 -14   44.89    4.52
  -1  -2 -14   62.42    5.23
   1   2  14   50.89    8.50
  -1  -2 -15    8.29    3.31
  -1   2 -15    7.36    2.03
   1  -2  15   15.53    5.69
   1   2  15    7.95    3.83
  -1  -2 -16    4.06    2.55
   1  -2  16    3.08    3.18
   1   2  16    3.79    2.78
  -1  -2 -17   29.65    5.61
  -1   2 -17   32.91    5.89
  -1   2 -18    1.75    1.99
   1   3 -17   20.64    3.23
   1  -3 -16   55.00    5.19
  -1  -3  15   88.69    9.46
  -1   3  15  123.62   10.87
  -1  -3  15  116.23   11.91
   1   3 -15  111.51    7.19
  -1   3  14   27.14    5.35
  -1  -3  14   34.38    5.86
   1   3 -14   41.48    4.35
   1  -3 -14   39.80    4.28
  -1   3  14   28.40    5.29
  -1  -3  14   39.98    7.19
  -1   3  13   18.95    4.22
  -1  -3  13    6.26    3.42
   1  -3 -13   15.97    2.73
  -1   3  13   13.86    3.83
   1   3 -13    2.79    1.36
  -1   3  12  111.19    9.99
  -1  -3  12   96.38    9.06
   1  -3 -12  120.06    7.06
   1   3 -12  105.36    6.64
  -1  -3  12  124.98   11.40
  -1   3  12  124.00    9.53
   1   3 -11    3.75    1.42
  -1   3  11   10.69    2.88
  -1  -3  11    6.09    2.95
  -1  -3  11    6.79    2.39
   1   3 -11    3.95    1.58
  -1  -3  11    4.82    2.28
   1  -3 -11   13.52    2.38
  -1  -3  10  307.09   14.82
  -1   3  10  354.51   16.50
   1   3 -10  300.24   10.71
  -1   3  10  328.05   14.41
  -1  -3  10  295.19   14.45
   1   3 -10  305.53   12.38
   1  -3 -10  373.87   12.57
  -1  -3   9   42.84    5.95
  -1   3   9   19.34    3.19
  -1  -3   9   44.21    5.37
  -1   3   9   25.30    4.33
   1  -3  -9   20.35    2.66
   1   3  -9   47.80    4.14
  -1  -3   9   44.94    5.34
  -1   3   9   20.01    3.39
   1   3  -9   48.51    4.80
   1  -3  -9   23.71    3.11
  -1  -3   8 1581.83   34.13
  -1   3   8 1735.23   27.67
  -1  -3   8 1755.33   32.33
  -1   3   8 1704.33   33.36
   1   3  -8 1903.11   26.00
   1  -3  -8 1606.64   23.30
  -1   3   8 1720.95   29.66
  -1  -3   8 1657.73   31.34
   1   3  -8 1896.02   29.73
   1  -3  -8 1820.60   26.67
  -1   3   7  448.20   12.39
  -1  -3   7  376.53   15.39
  -1   3   7  416.49   15.23
  -1  -3   7  462.02   15.13
   1  -3  -7  445.57   11.25
   1   3  -7  420.41   11.31
  -1   3   7  422.48   13.20
  -1  -3   7  432.08   14.74
   1  -3  -7  503.80   12.76
  -1   3   6  319.59    9.32
  -1   3   6  298.67   11.89
   1  -3  -6  275.13    8.26
   1   3  -6  301.98    8.99
  -1   3   6  283.15    9.75
   1   3  -6  324.14   10.75
   1  -3  -6  300.76    9.10
  -1  -3   6  263.34   10.72
  -1   3   5  429.67    9.58
   1  -3  -5  387.00    9.08
   1   3  -5  328.43    8.85
  -1   3   5  404.36   12.63
  -1   3   5  394.03   10.20
  -1  -3   5  371.11   11.66
   1   3  -5  367.82   10.69
  -1   3   4   95.58    3.88
  -1  -3   4   83.09    5.44
   1  -3  -4   77.09    3.75
   1   3  -4  107.46    4.60
  -1   3   4   95.21    5.47
  -1  -3   4  117.10    5.68
  -1   3   4   94.95    4.22
   1  -3  -4   97.01    3.99
  -1  -3   4   97.94    5.38
   1   3  -4  126.98    5.66
  -1  -3   3  466.13   10.99
   1  -3  -3  474.90    8.78
   1   3  -3  555.54    9.70
  -1  -3   3  628.99   12.17
   1  -3  -3  644.64    8.51
  -1  -3   3  608.97   12.07
   1   3  -3  644.18   11.69
  -1   3   3  620.12    8.85
   1  -3  -3  585.70    8.07
  -1  -3   2 1612.97   13.31
  -1   3   2 1960.23   15.38
   1  -3  -2 1943.44   15.23
  -1  -3   2 1632.10   14.87
   1   3  -2 1582.55   16.57
  -1   3   2 1643.71   17.99
   1  -3  -2 1647.52   16.52
  -1  -3   2 1599.79   18.83
  -1   3   2 1788.32   16.51
   1  -3  -2 1822.99   15.75
  -1  -3   2 1868.38   19.40
   1   3  -2 1874.24   18.45
  -1  -3   2 1580.82   15.49
  -1  -3   1  174.88    4.68
   1  -3  -1  145.89    3.47
  -1  -3   1  198.31    3.90
   1   3  -1  160.35    3.63
  -1   3   1  128.53    3.34
   1   3  -1  141.67    3.36
  -1  -3   1  156.96    3.41
   1  -3  -1  129.05    3.19
  -1   3   1  120.34    3.32
   1   3  -1  121.97    3.97
  -1  -3   1  168.25    4.56
  -1   3   1  129.30    3.65
   1  -3  -1  150.23    3.75
   1  -3   0  488.59    6.97
   1   3   0  479.08    7.01
   1  -3   0  426.59    7.02
  -1  -3   0  534.65    9.89
   1  -3   0  542.28    7.22
  -1   3   0  489.18    6.96
  -1  -3  -1  801.68    9.70
  -1   3  -1  443.67    9.50
  -1   3  -1  597.43    8.69
   1  -3   1  607.79    8.65
  -1  -3  -1  795.51   13.96
   1   3   1  705.72   10.17
   1  -3   1  643.66   10.59
   1  -3   2 1641.08   25.79
   1   3   2 1696.17   13.40
  -1   3  -2 1914.36   18.18
  -1   3  -2 1999.73   16.42
   1  -3   2 2061.51   17.59
   1   3   2 1829.38   20.27
  -1   3  -2 2103.68   23.21
  -1  -3  -2 1939.91   20.24
   1  -3   2 2027.70   23.18
   1   3   2 1818.19   20.27
   1   3   3 5102.23   41.81
   1  -3   3 4200.72   49.45
  -1  -3  -3 4966.29   30.01
   1   3   3 4421.32   31.10
  -1   3  -3 4911.05   35.89
  -1  -3  -3 5283.77   40.59
   1   3   3 4644.06   40.14
  -1   3  -3 4990.99   43.52
   1   3   4 1307.21   21.44
   1  -3   4 1317.20   19.29
  -1  -3  -4 1265.74   19.48
   1  -3   4 1329.48   22.77
  -1   3  -4 1331.01   22.08
   1  -3   5 2888.75   33.63
   1   3   5 2915.66   37.80
  -1  -3  -5 3008.27   25.60
   1   3   5 2816.11   34.99
  -1  -3  -5 3046.13   33.83
   1  -3   5 2761.58   36.95
   1   3   5 3012.09   37.63
   1   3   6 2432.47   36.91
   1  -3   6 2261.00   45.86
   1  -3   6 2798.11   35.70
   1   3   6 2428.10   36.67
  -1   3  -6 2780.63   28.95
   1   3   6 2248.02   33.53
  -1  -3  -6 2580.46   32.86
   1  -3   6 2534.23   37.42
  -1   3  -6 2785.02   36.79
   1  -3   7   88.37    9.60
   1   3   7  102.68    7.93
   1   3   7   99.48    7.58
   1  -3   7  118.67    7.65
  -1  -3  -7  112.28    5.15
  -1   3  -7  105.14    5.49
   1  -3   7  102.70    7.69
   1   3   7   97.10    7.07
  -1   3  -7  114.86    7.49
  -1  -3  -7  126.53    7.25
   1  -3   8   48.63    7.63
   1   3   8   71.41    7.19
  -1   3  -8   45.60    3.82
  -1  -3  -8   79.80    4.61
   1  -3   8   49.27    5.35
   1  -3   8   48.71    5.59
  -1   3  -8   42.28    4.73
  -1  -3  -8   83.30    6.09
   1  -3   9    7.58    3.55
   1   3   9    5.10    2.38
   1  -3   9   10.95    2.82
  -1   3  -9   10.25    1.99
  -1  -3  -9    3.53    1.18
   1  -3   9    9.69    2.68
  -1  -3  -9   16.94    2.89
  -1   3  -9    7.75    2.17
   1   3   9    3.64    1.69
   1  -3  10  179.20   16.09
   1   3  10  130.34   11.05
   1  -3  10  183.87   11.34
  -1   3 -10  199.00    8.55
  -1  -3 -10  143.81    6.80
   1   3  10  140.70   10.09
   1  -3  10  190.93   12.01
  -1  -3 -10  139.50    8.26
  -1   3 -10  200.56   10.67
   1  -3  11  102.26    8.89
   1  -3  11  121.48    9.99
  -1   3 -11  114.12    8.16
  -1   3 -11  104.15    6.38
  -1  -3 -11  126.37    6.66
   1  -3  12   27.10    7.10
   1   3  12   25.45    5.53
  -1   3 -12   27.23    3.40
  -1  -3 -12   36.15    3.79
   1   3  13   67.18    9.09
   1  -3  13  122.31   14.52
  -1   3 -13  101.64    6.58
  -1  -3 -13   62.77    5.11
   1   3  14  135.46   13.25
  -1  -3 -14  130.14    7.49
  -1   3 -15   21.38    3.25
   1   3  15   13.67    4.67
   1  -3  15   23.27    6.93
  -1  -3 -16   25.40    5.22
  -1   3 -16   22.52    4.99
  -1   3 -16   21.81    3.31
   1   3  16   28.18    6.58
  -1  -3 -17    7.20    3.06
  -1   3 -17   15.44    4.25
   1   4 -18   39.57    4.41
   1   4 -17  167.80    8.84
   1   4 -16   63.65    5.48
  -1   4  15    6.82    2.99
  -1  -4  15    6.46    3.53
   1  -4 -15    8.01    2.11
  -1  -4  15    5.06    2.62
   1   4 -15    6.80    1.95
  -1  -4  14   62.03    7.76
  -1   4  14   44.01    6.29
  -1  -4  14   71.70    9.55
   1  -4 -14   48.02    4.69
   1   4 -14   67.95    5.53
  -1  -4  13   10.41    3.96
  -1   4  13   12.27    3.64
  -1  -4  13   10.88    3.40
  -1   4  13   13.20    3.41
   1  -4 -13   15.44    2.70
  -1   4  12   10.96    3.00
  -1  -4  12   22.80    5.30
  -1   4  12    7.90    2.93
   1  -4 -12   10.15    2.20
   1   4 -12   21.89    3.06
  -1  -4  11   79.23    7.91
  -1   4  11   90.97    8.80
   1  -4 -11   95.82    6.09
   1   4 -11   74.43    5.48
  -1   4  11  107.74    8.29
  -1  -4  11   90.04    9.84
   1   4 -11   85.51    6.76
  -1  -4  10   96.11    9.79
  -1  -4  10  150.60   10.33
  -1   4  10  139.50   10.45
   1   4 -10  143.11    7.38
   1  -4 -10  117.57    6.52
  -1  -4  10  129.26    9.65
  -1   4  10  126.65    8.96
   1  -4 -10  113.40    6.82
   1   4 -10  156.01    8.93
  -1  -4   9  192.47   13.14
  -1   4   9  236.10   10.61
   1  -4  -9  207.03    8.30
   1   4  -9  206.62    8.63
  -1   4   9  224.30   12.61
  -1  -4   9  177.28   10.63
  -1   4   9  232.94   11.30
  -1  -4   9  164.22   10.33
   1   4  -9  197.66    9.82
   1  -4  -9  224.65    9.28
  -1   4   8   41.53    4.17
  -1  -4   8   11.86    3.33
  -1   4   8   36.42    4.89
  -1  -4   8   15.85    3.14
   1  -4  -8   33.79    3.27
  -1  -4   8   12.12    2.72
  -1   4   8   37.98    4.26
   1  -4  -8   34.68    3.49
   1   4  -8   19.29    3.00
  -1  -4   7  291.66   14.48
  -1   4   7  389.87   11.52
   1   4  -7  364.89   10.64
   1  -4  -7  363.99   10.12
  -1   4   7  364.48   14.32
  -1  -4   7  317.28   12.46
  -1  -4   7  328.18   13.10
  -1   4   7  372.19   12.18
   1   4  -7  361.92   12.27
   1  -4  -7  437.14   11.64
  -1  -4   6  129.51    8.91
  -1  -4   6  175.52    8.56
  -1   4   6  191.35    9.65
   1  -4  -6  198.49    6.93
   1   4  -6  157.84    6.62
  -1   4   6  205.80    8.13
  -1  -4   6  184.01    9.15
   1   4  -6  167.38    7.87
  -1   4   5  705.76   12.64
   1  -4  -5  557.71   11.34
   1   4  -5  592.78   12.23
  -1   4   5  627.88   16.13
  -1   4   5  669.24   13.10
   1   4  -5  612.98   14.21
   1  -4  -5  702.88   12.34
  -1  -4   5  540.43   14.57
  -1  -4   4   55.00    4.75
   1   4  -4   57.04    3.44
  -1  -4   4   50.94    3.80
  -1  -4   4   50.65    4.01
   1   4  -4   63.77    4.16
  -1  -4   3 1403.72   19.65
   1   4  -3 1480.69   19.01
   1  -4  -3 1438.57   12.79
  -1   4   3 1368.99   14.90
  -1  -4   3 1181.33   17.53
   1   4  -3 1426.66   16.63
  -1   4   3 1258.59   18.62
  -1  -4   3 1511.41   19.88
  -1   4   3 1311.82   12.99
   1  -4  -3 1342.29   14.46
   1   4  -2   72.17    3.08
  -1   4   2   73.35    2.94
  -1  -4   2   67.25    2.53
   1  -4  -2   73.66    2.91
   1  -4  -2   57.69    2.88
  -1  -4   2   70.18    3.57
  -1   4   2   60.29    3.25
   1   4  -2   77.02    3.39
  -1   4   2   69.96    3.09
   1  -4  -2   69.84    2.84
   1   4  -2   82.82    3.77
  -1  -4   2   71.87    3.72
  -1  -4   1   38.80    2.36
   1   4  -1   44.27    2.18
  -1   4   1   35.64    2.00
   1  -4  -1   45.82    2.20
  -1  -4   1   44.82    2.12
   1   4  -1   38.43    1.87
  -1  -4   1   34.06    1.68
  -1   4   1   30.29    1.78
   1  -4  -1   32.08    1.71
  -1  -4   1   41.08    2.42
   1   4  -1   32.78    2.34
   1  -4  -1   36.95    1.94
  -1   4   1   34.65    2.01
   1  -4   0  627.29    8.56
   1   4   0  609.63    8.94
   1  -4   0  588.18    8.88
   1   4   0  577.86    6.04
  -1  -4   0  605.28    5.90
   1  -4   0  667.33    8.88
  -1  -4   0  648.76   11.98
   1   4   0  571.56   11.44
  -1  -4   0  615.88    9.05
  -1  -4  -1  483.26    8.13
   1   4   1  495.59    8.89
  -1   4  -1  620.89    9.36
  -1  -4  -1  418.37   10.85
   1  -4   1  615.30   10.57
   1   4   2 2418.50   23.81
  -1  -4  -2 2193.30   14.20
  -1   4  -2 2226.05   21.21
  -1   4  -2 2335.13   17.67
   1  -4   2 2214.08   25.27
   1   4   2 2427.79   23.31
  -1   4  -2 2403.17   25.99
   1   4   3 3293.50   31.94
   1  -4   3 2880.24   40.73
   1   4   3 2625.24   21.91
  -1  -4  -3 3136.13   21.18
  -1   4  -3 3241.33   28.06
   1  -4   3 3277.32   27.46
  -1   4  -3 3261.53   25.48
   1   4   3 3169.26   31.19
   1  -4   3 3281.80   34.86
  -1  -4  -3 3482.05   31.01
  -1   4  -3 3484.40   35.09
   1  -4   4  722.29   21.43
  -1   4  -4  763.82   12.94
  -1  -4  -4 1012.10   11.08
   1  -4   4  815.50   14.31
   1   4   4  970.48   17.26
   1  -4   4  782.92   17.45
  -1  -4  -4 1077.26   17.09
   1   4   4 1122.04   19.15
   1  -4   5  833.82   25.98
  -1   4  -5  966.99   16.02
  -1  -4  -5 1191.41   14.36
   1   4   5 1217.32   21.87
  -1  -4  -5 1299.67   20.76
   1  -4   5  931.04   21.13
   1   4   5 1369.87   23.93
   1   4   6 2076.02   33.01
   1  -4   6 2055.02   29.80
  -1  -4  -6 1903.13   20.94
  -1   4  -6 2113.92   25.39
  -1  -4  -6 2018.43   28.13
   1   4   6 1953.86   30.67
   1  -4   6 1898.90   32.53
  -1   4  -6 2156.04   32.56
   1  -4   7   91.82   10.12
   1   4   7  143.43    9.15
   1  -4   7  109.98    7.27
  -1   4  -7  122.67    6.05
   1  -4   7  101.31    7.72
   1   4   7  142.86    8.56
  -1  -4  -7  142.33    7.57
  -1   4  -7  124.78    7.93
   1   4   8   84.06    7.61
   1  -4   8   48.08    7.90
   1  -4   8   55.30    5.60
  -1  -4  -8   65.67    4.14
  -1   4  -8   72.02    4.87
   1  -4   8   50.47    5.77
   1   4   8   85.33    7.05
  -1  -4  -8   78.01    5.85
  -1   4  -8   80.22    6.56
   1   4   9   29.47    4.89
   1  -4   9   22.16    5.84
  -1   4  -9   26.26    3.09
  -1  -4  -9   29.97    3.00
   1  -4   9   27.07    4.23
   1   4   9   29.56    4.44
  -1   4  -9   29.27    4.11
  -1  -4  -9   30.56    3.78
   1   4  10    5.57    2.52
   1  -4  10   10.35    4.41
   1  -4  10   10.91    2.99
  -1   4 -10    9.18    1.97
   1   4  10    3.00    1.64
  -1  -4 -10    5.04    1.40
   1  -4  10   11.03    3.03
   1  -4  11  159.26   11.01
   1  -4  11  186.46   12.43
  -1   4 -11  189.60   10.63
   1   4  12   99.07   10.35
   1  -4  12  139.62   15.85
  -1   4 -12  161.32    8.13
  -1  -4 -12   87.43    5.78
   1  -4  13   67.61   11.38
   1   4  13   25.78    5.64
  -1   4 -13   63.83    5.25
  -1  -4 -13   26.70    3.36
   1   4  14   17.29    4.96
  -1   4 -14    7.68    2.01
   1  -4  15   14.93    5.86
   1   4  15    6.07    3.26
  -1  -4 -15    5.71    2.85
  -1   4 -15   10.30    2.32
  -1   4 -16    0.79    1.74
  -1  -4 -16    3.47    2.44
  -1   4 -16    0.97    1.06
   1   4  16    2.46    2.60
  -1   4 -17   12.01    3.86
  -1  -4 -17   12.72    3.86
   1   5 -18   19.43    3.14
   1   5 -17   61.68    5.38
   1   5 -16  130.81    7.78
  -1  -5  15   15.01    4.95
  -1   5  15   16.28    4.12
  -1  -5  15   13.09    3.86
   1   5 -15   11.59    2.44
   1  -5 -15   16.65    2.89
  -1  -5  14  117.57   10.56
   1   5 -14  132.51    7.70
   1  -5 -14  105.06    6.90
  -1   5  14   96.29    9.06
  -1  -5  14  150.74   14.13
  -1   5  13   24.92    5.02
  -1  -5  13   44.27    6.40
   1   5 -13   50.40    4.67
  -1  -5  13   61.24    8.99
  -1   5  13   32.70    5.17
  -1  -5  12   34.58    5.51
   1  -5 -12   47.00    4.43
   1   5 -12   31.79    3.67
  -1  -5  12   36.76    6.90
  -1   5  12   50.55    6.04
  -1  -5  11  542.24   25.18
  -1   5  11  490.21   17.46
  -1  -5  11  417.71   17.97
  -1   5  11  441.90   19.39
   1  -5 -11  507.44   14.02
   1   5 -11  446.77   13.42
   1   5 -11  487.72   16.38
  -1  -5  11  430.99   18.64
  -1  -5  10  164.78   13.41
  -1  -5  10  140.18    9.91
  -1   5  10  149.42   10.87
   1  -5 -10  166.25    7.72
   1   5 -10  171.82    8.13
   1   5 -10  165.85    9.36
   1  -5 -10  175.19    8.33
  -1   5  10  168.19   10.22
  -1  -5  10  136.92   10.04
  -1  -5   9   62.22    8.02
  -1   5   9   40.48    4.45
  -1   5   9   39.64    5.44
  -1  -5   9   55.38    5.94
   1   5  -9   76.04    5.26
   1   5  -9   70.11    5.93
   1  -5  -9   44.53    4.08
  -1   5   9   40.83    4.73
  -1  -5   9   52.66    5.95
  -1   5   8  876.65   19.19
  -1  -5   8  903.55   28.69
   1  -5  -8  873.57   16.87
   1   5  -8 1116.41   19.83
  -1   5   8  798.71   22.99
  -1  -5   8  955.00   23.21
   1  -5  -8  980.69   18.49
   1   5  -8 1050.80   22.42
  -1  -5   8  950.68   24.16
  -1   5   8  820.45   19.91
  -1   5   7  124.87    6.52
  -1  -5   7   73.01    7.66
  -1  -5   7   90.91    6.62
  -1   5   7  126.38    8.51
   1  -5  -7  124.71    5.88
   1   5  -7   94.31    5.48
   1   5  -7   89.86    6.22
  -1   5   7  130.52    7.11
  -1  -5   7   89.52    6.97
  -1   5   6  479.58   11.79
  -1  -5   6  548.82   15.04
  -1   5   6  460.24   15.19
   1  -5  -6  433.29   10.50
   1   5  -6  556.49   12.73
   1  -5  -6  520.34   11.50
  -1  -5   6  523.17   15.87
   1   5  -6  519.63   14.23
  -1   5   6  440.07   11.84
   1  -5  -5  985.48   15.54
   1   5  -5 1070.50   17.10
  -1  -5   5 1085.88   19.67
  -1   5   5 1189.56   22.74
   1   5  -5 1130.63   20.07
   1  -5  -5 1192.62   15.89
  -1  -5   5 1041.58   20.96
  -1   5   5 1145.95   16.92
  -1   5   4  291.37    7.50
  -1  -5   4  229.31    9.88
   1   5  -4  245.20    7.38
   1  -5  -4  214.02    6.51
  -1   5   4  249.14    9.25
   1   5  -4  249.27    8.52
   1  -5  -4  272.16    6.18
  -1  -5   4  228.50    8.82
  -1   5   4  255.31    6.50
  -1   5   3  640.02   10.33
  -1  -5   3  657.20   12.28
  -1   5   3  602.93   12.89
   1  -5  -3  610.66    7.41
  -1   5   3  627.07    7.96
  -1  -5   2  163.74    4.39
  -1   5   2   94.18    3.71
   1   5  -2  158.30    4.81
   1   5  -2  162.49    5.62
  -1  -5   2  174.96    6.12
  -1  -5   2  151.13    5.35
  -1   5   2   89.61    4.15
   1   5  -2  130.37    4.60
  -1   5   2   97.36    3.86
   1  -5  -2  114.63    3.83
   1   5  -1 1194.84   13.51
  -1   5   1 1104.47   13.18
   1  -5  -1  993.49   12.13
  -1  -5   1 1197.64   12.95
   1   5  -1  989.23   11.14
  -1  -5   1 1009.81   10.85
  -1  -5   1 1153.92   14.55
  -1   5   1  943.19   11.58
   1  -5  -1  996.52   11.33
  -1  -5   1 1099.71   14.09
   1   5  -1  891.91   14.19
  -1   5   1  997.94   12.40
   1  -5  -1 1047.05   11.90
   1  -5   0 1629.11   15.88
  -1  -5   0 1621.30   16.60
   1   5   0 1731.14   17.27
  -1  -5   0 1535.81   11.97
   1   5   0 1605.09   12.88
  -1  -5   0 1658.07   21.23
   1   5   0 1535.84   20.60
  -1   5   0 1603.57   16.27
  -1  -5  -1 1112.82   13.08
   1   5   1 1026.01   13.99
  -1   5  -1  993.52   13.15
  -1  -5  -1 1031.12   18.27
   1  -5   1 1078.04   15.12
   1   5   2  655.01   11.35
  -1   5  -2  677.84   13.33
   1   5   2  677.62   12.17
   1  -5   2  529.56   14.45
  -1  -5  -2  587.37    6.18
  -1   5  -2  610.20   10.75
   1  -5   2  711.53    8.33
  -1  -5  -2  727.06   16.69
  -1  -5  -2  725.16    6.78
   1   5   3  789.51   14.65
  -1  -5  -3  728.21    8.25
  -1   5  -3  803.77   11.04
   1  -5   3  726.29   11.13
  -1   5  -3  795.50   16.05
   1   5   3  746.52   13.68
   1  -5   3  753.49   16.02
  -1  -5  -3  761.58   13.18
   1   5   4 1252.51   20.63
   1  -5   4 1120.31   27.75
  -1   5  -4 1145.33   16.92
  -1  -5  -4 1269.73   12.95
   1  -5   4 1158.77   17.08
  -1   5  -4 1127.25   20.99
  -1  -5  -4 1265.97   18.88
   1   5   4 1214.75   19.91
   1  -5   4 1090.70   21.44
   1   5   4 1039.25   13.85
   1   5   5  354.71   11.83
   1  -5   5  244.89   14.08
  -1  -5  -5  396.95    7.69
  -1   5  -5  202.85    7.31
   1  -5   5  234.02    8.58
  -1   5  -5  183.74    8.91
   1   5   5  312.27   10.74
  -1  -5  -5  407.89   11.27
   1   5   6  134.97    8.00
   1  -5   6   63.94    8.03
   1  -5   6   45.68    4.26
   1  -5   6   48.12    5.11
   1   5   6  145.19    7.96
  -1  -5  -6  112.71    6.26
  -1   5  -6   60.29    5.37
  -1  -5  -6  102.55    4.32
  -1   5  -7   85.46    5.19
  -1  -5  -7  159.97    5.91
   1  -5   7   79.79    9.76
   1   5   7  174.93    9.89
   1  -5   7   92.99    6.60
  -1   5  -7   93.98    6.98
   1  -5   7   96.44    7.66
  -1  -5  -7  168.81    8.11
   1   5   7  162.84    9.09
  -1   5  -8  233.58    8.87
  -1  -5  -8  213.16    7.36
   1  -5   8  222.50   17.37
   1   5   8  179.71   10.82
   1  -5   8  243.40   11.47
  -1  -5  -8  223.91    9.76
  -1   5  -8  232.23   11.34
   1   5   8  186.77   10.42
  -1   5  -9  103.73    6.12
  -1  -5  -9   95.65    5.19
   1  -5   9   85.55   11.47
   1   5   9  105.18    8.88
  -1   5  -9   98.59    7.58
  -1  -5  -9   97.98    6.61
   1  -5   9   89.97    8.12
   1   5   9   96.30    7.93
  -1  -5 -10   96.18    5.46
  -1   5 -10   95.75    6.03
   1   5  10  103.68    9.34
   1  -5  10   72.58   11.11
   1  -5  10   80.19    7.46
  -1   5 -10   85.90    7.21
   1  -5  10   77.49    7.83
  -1  -5 -11   30.29    3.26
   1  -5  11   55.24   10.29
   1  -5  11   44.34    5.88
   1  -5  11   37.32    5.66
  -1   5 -11   43.51    5.20
   1  -5  12  290.68   23.55
   1   5  12  176.83   13.52
  -1  -5 -12  184.12    8.27
  -1   5 -12  264.51   10.43
   1   5  13   40.81    6.91
   1  -5  13   95.63   13.95
  -1  -5 -13   53.27    4.67
  -1   5 -13   77.22    5.79
  -1   5 -14  118.55    7.32
  -1  -5 -14   89.14    9.51
   1   5  14  108.34   11.35
  -1  -5 -15    2.25    2.10
  -1   5 -15    6.37    1.93
   1   5  15    3.32    2.68
   1  -5  15    8.92    4.85
  -1  -5 -16   53.58    7.46
  -1   5 -16   52.41    7.30
   1   5  16   58.39    8.86
  -1   5 -16   59.88    5.35
  -1  -5 -17    7.54    3.16
   1   6 -18    4.13    1.61
   1  -6 -18    5.69    2.78
   1   6 -17   41.64    4.46
   1   6 -16  111.00    7.14
  -1   6  15   31.99    5.48
  -1  -6  15   14.32    4.99
   1  -6 -15   31.52    3.89
  -1  -6  15    5.21    2.63
   1   6 -15    7.10    1.99
  -1  -6  14   14.45    3.93
   1   6 -14   11.07    2.34
  -1  -6  14   13.67    4.92
  -1   6  14    5.39    2.50
   1  -6 -14    4.61    1.67
  -1  -6  13   17.05    5.20
  -1   6  13   25.26    4.53
  -1  -6  13    9.99    3.27
   1  -6 -13   32.49    3.84
   1   6 -13   12.89    2.47
  -1   6  12  151.59   11.77
  -1  -6  12  128.63   10.32
   1  -6 -12  185.25    8.71
   1   6 -12  167.75    8.34
  -1   6  12  195.36   11.58
  -1  -6  12  185.54   15.89
  -1   6  11  637.47   19.86
  -1  -6  11  738.04   30.61
  -1   6  11  531.84   21.38
   1   6 -11  648.13   16.17
   1  -6 -11  649.88   15.92
   1   6 -11  609.21   18.63
  -1  -6  11  580.35   21.92
  -1  -6  10  166.60   14.19
  -1   6  10  167.05   11.56
  -1  -6  10  126.38    9.35
   1  -6 -10  199.58    8.45
   1   6 -10  135.80    7.28
   1  -6 -10  208.50    8.92
   1   6 -10  133.33    8.52
  -1   6  10  176.81   10.51
  -1  -6  10  134.40   10.06
  -1  -6   9  125.84   11.84
  -1   6   9  162.99    8.79
   1  -6  -9  150.41    7.11
  -1  -6   9  116.63    8.52
  -1   6   9  144.99   10.33
   1   6  -9  135.45    8.38
   1  -6  -9  183.71    8.08
  -1  -6   9  121.24    9.13
  -1   6   9  162.20    9.35
  -1   6   8  369.70   12.34
  -1  -6   8  319.09   17.87
   1   6  -8  426.30   12.14
   1  -6  -8  329.35   10.18
  -1   6   8  340.33   15.03
  -1  -6   8  385.61   14.50
  -1  -6   8  380.49   15.47
  -1   6   8  385.33   13.28
   1   6  -8  417.59   14.25
   1  -6  -7    3.88    1.14
  -1   6   7    5.02    1.45
  -1  -6   7   15.97    3.80
   1   6  -7   12.78    2.09
  -1  -6   7   13.68    2.64
  -1   6   7    4.24    1.81
   1  -6  -7    6.00    1.36
   1   6  -7   13.90    2.53
  -1   6   7    3.11    1.19
  -1  -6   7   15.59    3.02
  -1  -6   6  419.11   17.69
  -1   6   6  425.50   14.80
  -1  -6   6  392.15   12.59
   1   6  -6  471.26   11.89
  -1   6   6  490.05   12.09
   1  -6  -6  517.52   11.12
  -1  -6   6  419.27   14.48
   1   6  -6  449.73   13.55
   1   6  -5  735.82   14.34
   1  -6  -5  863.78   14.53
  -1  -6   5  752.63   16.34
  -1   6   5  889.57   14.56
  -1  -6   5  792.21   18.62
   1   6  -5  705.03   16.20
  -1   6   4  502.83   10.40
  -1  -6   4  427.08   13.42
   1   6  -4  563.44   11.56
  -1   6   4  494.72   13.36
  -1  -6   4  490.45   12.25
  -1   6   4  473.92    8.66
   1  -6  -4  392.16    9.23
   1   6  -4  591.12   13.63
  -1  -6   4  485.57   13.30
   1  -6  -4  459.54    7.90
  -1  -6   3 2929.67   32.06
   1   6  -3 3026.13   30.73
  -1   6   3 3041.62   26.91
  -1  -6   3 3031.06   29.42
   1   6  -3 2813.67   26.88
  -1   6   3 2788.40   30.83
  -1   6   3 2982.30   26.77
  -1   6   3 2926.18   19.91
   1  -6  -3 3058.52   19.47
   1   6  -2  621.76   11.82
   1   6  -2  521.31    9.42
  -1   6   2  676.27   10.89
  -1  -6   2  484.07   10.00
  -1   6   2  570.63   11.11
   1   6  -2  458.59    9.43
  -1   6   2  659.51   10.66
  -1  -6   1  267.59    7.15
  -1   6   1  272.76    4.67
   1  -6  -1  288.17    4.73
  -1  -6   1  227.00    5.10
   1   6  -1  215.86    5.29
   1   6  -1  268.00    6.74
  -1   6   1  298.82    7.10
   1  -6  -1  293.04    6.20
  -1  -6   1  269.23    7.20
   1   6  -1  211.64    7.15
  -1   6   1  279.99    6.52
   1  -6   0 2407.82   21.37
  -1  -6   0 2427.36   22.19
  -1  -6   0 2414.13   27.80
  -1   6   0 2427.41   22.10
   1   6   1  244.70    6.87
  -1  -6  -1  248.75    3.76
   1   6   1  241.99    4.14
   1  -6   2 1085.22   18.52
  -1  -6  -2 1569.21   18.10
  -1   6  -2 1320.72   19.83
  -1  -6  -2 1729.34   18.15
   1   6   2 1512.13   19.42
   1  -6   2 1178.56   21.70
  -1   6  -2 1246.55   16.82
   1  -6   2 1255.80   11.70
  -1   6  -2 1365.00   12.85
  -1  -6  -2 1621.68   26.52
  -1  -6  -2 1674.24   11.40
  -1   6  -3  789.31   16.43
   1   6   3  852.09   15.49
  -1   6  -3  774.24   13.37
  -1  -6  -3  699.02    8.25
   1  -6   3  696.03   10.54
   1  -6   3  695.64   15.81
   1   6   3  767.16   13.89
  -1  -6  -3  769.39    8.80
   1   6   4  242.61    8.92
   1  -6   4  166.80   10.75
  -1  -6  -4  217.34    4.96
  -1   6  -4  168.26    6.43
   1  -6   4  160.54    5.95
  -1   6  -4  152.41    7.72
   1  -6   4  152.86    8.00
  -1  -6  -4  232.39    7.74
   1   6   4  217.31    8.03
   1   6   5  309.50   11.03
   1  -6   5  158.56   11.55
   1  -6   5  148.81    6.66
  -1  -6  -5  304.80    6.60
  -1   6  -5  148.02    6.38
  -1   6  -5  140.20    7.90
  -1  -6  -5  324.44    9.89
   1  -6   5  155.32    8.71
   1   6   5  290.83   10.35
   1   6   6 1018.20   22.15
  -1   6  -6 1004.16   17.76
   1  -6   6  978.41   19.49
  -1   6  -6 1069.46   23.19
  -1  -6  -6 1031.88   19.16
   1   6   6  924.72   20.46
   1  -6   6  901.62   22.79
   1   6   7  375.96   14.46
   1  -6   7  583.01   26.65
   1  -6   7  573.93   16.09
  -1   6  -7  643.81   18.56
  -1  -6  -7  383.03   12.16
   1  -6   7  555.94   18.65
   1   6   7  368.66   13.71
  -1   6  -7  654.15   14.58
  -1  -6  -7  379.26    9.10
   1  -6   8  162.85   15.24
   1   6   8  179.09   10.68
  -1  -6  -8  170.24    6.48
  -1   6  -8  178.62    7.87
  -1   6  -8  178.41   10.06
  -1  -6  -8  168.83    8.37
   1  -6   8  157.97   10.41
   1   6   8  187.62   10.37
   1  -6   9  267.59   20.79
   1   6   9  208.56   12.29
   1  -6   9  276.46   12.92
  -1  -6  -9  225.32    7.92
  -1   6  -9  313.94   10.72
  -1   6  -9  286.37   13.08
  -1  -6  -9  221.23    9.81
   1  -6   9  294.39   14.89
   1   6   9  215.63   11.83
   1  -6  10   90.35   12.82
   1   6  10   61.62    7.15
   1  -6  10   80.25    7.42
  -1   6 -10   92.93    5.98
  -1  -6 -10   61.98    4.37
  -1   6 -10   91.28    7.52
   1  -6  10   84.77    8.28
   1  -6  11  436.24   29.06
   1  -6  11  386.98   16.96
   1  -6  11  366.42   17.77
  -1   6 -11  400.11   15.80
  -1   6 -11  378.00   12.36
  -1  -6 -11  416.39   11.73
   1  -6  12  528.82   32.99
   1   6  12  347.16   18.55
  -1   6 -12  460.70   13.88
  -1  -6 -12  345.40   11.26
  -1   6 -13    1.98    1.20
   1  -6  13    2.61    3.15
  -1   6 -14   22.11    3.24
  -1  -6 -14   26.74    5.38
   1   6  14   34.82    6.51
  -1  -6 -15    9.70    3.52
   1  -6  15   13.02    5.85
   1   6  15   15.58    4.59
  -1   6 -16   14.48    2.71
   1   6  16   16.69    4.92
  -1  -6 -16   12.48    3.95
  -1   6 -16   16.15    4.31
  -1  -6 -17   25.75    5.21
   1   7 -18    3.04    1.44
   1  -7 -18    7.41    3.02
   1   7 -17   16.80    2.88
   1   7 -16   67.54    5.57
  -1   7  15   39.07    6.01
  -1  -7  15   46.98    8.80
   1   7 -15   37.50    4.17
   1  -7 -14    4.45    1.71
  -1  -7  14    9.37    4.43
  -1   7  14    5.85    2.50
  -1  -7  13   96.35    9.27
   1  -7 -13  205.09    9.43
   1   7 -13  110.52    6.97
  -1   7  13  180.54   11.61
  -1  -7  12  117.03   13.18
  -1   7  12  185.17   11.19
  -1   7  12  185.18   13.04
  -1  -7  12  106.19    9.35
   1   7 -12  127.72    7.33
  -1  -7  12  101.17    9.55
   1   7 -12  119.37    8.40
  -1   7  11  826.04   22.51
  -1  -7  11  912.78   35.59
  -1  -7  11  682.98   22.80
  -1   7  11  792.86   26.22
   1  -7 -11  855.65   18.32
   1   7 -11  707.55   17.08
  -1  -7  11  697.88   24.36
   1   7 -11  718.45   20.54
  -1   7  10  324.36   13.26
  -1  -7  10  328.48   20.79
  -1   7  10  310.94   15.80
   1  -7 -10  309.30   10.57
   1   7 -10  313.98   11.06
  -1  -7  10  278.20   14.69
  -1   7  10  336.74   14.57
   1  -7 -10  349.14   11.39
  -1  -7   9   28.28    6.06
  -1   7   9   34.31    4.10
   1  -7  -9   36.57    3.55
   1   7  -9   19.15    2.74
  -1  -7   9   16.25    3.28
  -1   7   9   28.72    4.71
  -1   7   9   35.58    4.42
  -1  -7   9   23.47    4.13
   1   7  -9   18.77    3.22
  -1   7   8   45.58    4.38
  -1  -7   8   57.44    7.89
   1   7  -8   60.78    4.65
  -1  -7   8   47.87    5.14
  -1   7   8   33.04    4.80
  -1  -7   8   53.27    5.92
  -1   7   8   43.06    4.44
   1   7  -8   59.03    5.45
   1  -7  -8   43.08    3.66
  -1  -7   7   51.56    6.96
   1  -7  -7   49.73    3.76
   1   7  -7   76.93    5.03
  -1   7   7   60.51    6.07
  -1  -7   7   71.23    5.83
  -1   7   7   57.55    4.57
  -1  -7   7   68.18    6.35
   1  -7  -7   63.80    4.15
   1   7  -7   82.58    6.18
  -1   7   6  316.34    9.95
  -1  -7   6  277.32   14.78
  -1  -7   6  333.13   11.52
   1   7  -6  380.16   10.75
  -1   7   6  321.18    9.76
  -1  -7   6  326.12   13.01
   1   7  -6  388.22   12.80
   1  -7  -6  341.48    8.78
  -1   7   5  720.19   13.99
   1   7  -5  835.57   15.33
   1  -7  -5  548.76   11.83
  -1  -7   5  753.80   16.33
  -1   7   5  651.01   17.28
  -1   7   5  671.58   12.25
   1  -7  -5  714.43   11.43
   1   7  -5  821.97   17.78
  -1  -7   5  762.54   18.69
  -1  -7   4  362.88   11.96
  -1   7   4  351.02    9.01
  -1   7   4  308.97   10.80
  -1  -7   4  334.97   10.27
   1  -7  -4  372.78    6.70
  -1   7   4  314.59    6.64
  -1  -7   4  343.87   11.50
   1   7  -4  375.36   11.14
  -1  -7   3  460.87   12.12
  -1   7   3  383.00    9.01
  -1  -7   3  507.91   11.24
  -1  -7   3  387.43   10.33
  -1   7   3  330.54   10.02
   1  -7  -3  345.07    4.89
  -1   7   3  388.71    8.97
   1   7  -2  367.54    8.12
  -1   7   2  402.64    8.94
   1   7  -2  374.56    8.64
  -1   7   2  341.71    8.88
  -1   7   2  373.27    8.41
  -1  -7   2  389.51   10.13
  -1   7   1  192.74    4.45
   1  -7  -1  207.10    4.44
  -1  -7   1  149.36    5.59
   1   7  -1  116.22    4.14
   1   7  -1  133.30    5.10
  -1   7   1  202.21    6.27
   1  -7  -1  208.92    5.60
  -1  -7   1  152.10    5.81
  -1   7   1  181.38    5.56
  -1  -7   0  800.73   12.20
  -1   7   0  726.82   11.13
  -1  -7   0  678.43    8.44
   1   7   0  692.42    9.51
   1   7   0  739.62   12.44
   1  -7   0  827.93    9.55
   1  -7   0  734.94   10.91
  -1  -7   0  800.44   15.85
  -1   7   0  747.80   11.86
  -1  -7  -1  246.25    6.37
   1   7   1  307.42    7.37
   1  -7   1  309.17    8.48
   1   7   1  265.37    7.53
  -1   7  -1  332.52    8.06
  -1  -7  -1  230.93    4.14
  -1  -7  -1  235.95    9.44
   1   7   1  282.72    5.16
  -1  -7  -2  267.91    6.86
   1   7   2  258.29    4.61
  -1  -7  -2  268.82    4.22
   1  -7   2  247.23    9.33
   1  -7   2  247.16    4.34
   1  -7   2  261.91    8.87
  -1  -7  -3  491.82   10.51
   1  -7   3  392.36   12.16
  -1   7  -3  447.43   12.55
  -1  -7  -3  529.50   10.69
   1   7   3  524.41   12.33
   1  -7   3  384.78   14.49
  -1  -7  -3  406.67    6.36
  -1   7  -3  440.48   10.40
  -1   7  -3  582.77    9.55
   1  -7   3  373.11    7.32
  -1  -7  -3  489.85   15.98
  -1  -7  -3  546.62    7.20
   1   7   4  119.14    6.36
   1  -7   4  104.23    8.65
  -1   7  -4   78.14    4.51
  -1  -7  -4  131.75    3.81
   1  -7   4   96.23    4.47
   1   7   4  120.18    5.91
   1  -7   4   95.60    6.44
  -1   7  -4   79.77    5.68
   1   7   5  156.72    7.90
   1  -7   5  158.46   11.77
   1  -7   5  161.51    6.75
  -1   7  -5  179.14    7.14
  -1  -7  -5  153.93    6.74
   1   7   5  159.17    7.53
   1  -7   5  160.18    9.01
   1   7   6 1311.84   25.20
  -1   7  -6 1182.27   19.69
  -1  -7  -6 1168.37   14.96
   1  -7   6 1065.11   20.15
   1  -7   6 1020.58   24.73
  -1  -7  -6 1266.02   21.05
   1   7   6 1170.64   22.86
  -1   7  -6 1189.18   24.95
   1   7   7  124.54    8.24
   1  -7   7   56.45    8.48
   1   7   7  113.70    7.60
  -1  -7  -7  112.55    6.42
  -1   7  -7   59.89    5.75
   1  -7   8  627.92   30.44
   1  -7   8  691.25   19.08
  -1  -7  -8  763.62   13.75
  -1   7  -8  722.95   16.22
   1   7   8  830.69   22.11
   1  -7   8  633.89   21.37
  -1  -7  -8  837.67   18.56
   1   7   8  801.17   22.50
   1  -7   9  133.55   15.06
   1   7   9  132.74    9.71
   1  -7   9  148.69    9.44
  -1   7  -9  142.36    7.28
  -1  -7  -9  125.49    5.82
   1  -7   9  146.47   10.62
   1   7   9  128.33    9.18
  -1   7  -9  144.96    9.43
  -1  -7  -9  128.21    7.35
   1  -7  10  123.35   15.36
   1   7  10   90.62    8.51
   1  -7  10  110.89    8.65
  -1   7 -10  122.16    6.90
  -1  -7 -10   95.35    5.35
   1  -7  10  107.05    9.42
  -1   7 -10  118.64    8.67
   1  -7  11   70.40    7.27
   1  -7  11   73.26    8.04
  -1   7 -11   85.11    5.89
  -1  -7 -11   64.85    4.59
  -1   7 -11   72.03    6.80
   1   7  12   45.49    6.71
  -1  -7 -12   41.71    3.91
   1  -7  13   10.70    5.48
  -1   7 -13    8.33    2.08
  -1  -7 -14   12.23    3.87
   1  -7  14   12.69    6.16
   1   7  14   10.95    3.80
  -1   7 -14    9.02    2.16
   1   7  15    7.43    3.31
   1  -7  15    6.93    4.63
  -1   7 -15    5.29    1.74
  -1  -7 -15    3.53    2.49
   1   7  16    3.26    2.57
  -1   7 -16    5.71    1.86
  -1  -7 -16    3.87    2.48
  -1   7 -17    0.86    1.02
   1   8 -18   13.99    2.71
   1   8 -17   28.97    3.71
  -1  -8  16   38.04    6.41
   1   8 -16   37.94    4.21
  -1  -8  15   14.93    4.11
   1   8 -15   25.42    3.47
  -1  -8  14   61.70    7.71
   1  -8 -14   68.73    5.60
   1   8 -14   77.41    5.89
  -1   8  14   80.54    8.10
  -1   8  13   34.52    5.18
  -1  -8  13   12.16    3.54
   1   8 -13   21.53    3.18
   1  -8 -13   43.29    4.40
  -1   8  12  191.46   11.37
  -1  -8  12  222.55   18.79
  -1  -8  12  135.66   10.53
   1   8 -12  152.32    8.05
   1  -8 -12  218.20    9.40
  -1  -8  12  140.30   11.38
   1   8 -12  139.52    9.21
  -1  -8  11  511.25   27.81
  -1   8  11  449.48   16.53
  -1   8  11  363.35   17.85
  -1  -8  11  342.81   16.01
   1   8 -11  420.91   13.16
   1  -8 -11  454.82   13.25
  -1  -8  11  352.63   17.47
   1   8 -11  397.44   15.46
  -1  -8  10   31.15    6.94
  -1   8  10   35.50    4.47
   1  -8 -10   41.80    3.93
  -1   8  10   26.28    4.76
  -1  -8  10   13.45    3.21
  -1  -8  10   18.95    3.96
  -1   8  10   37.95    4.91
   1   8 -10   11.08    2.64
  -1   8   9   70.89    5.87
  -1  -8   9   50.07    8.13
   1   8  -9   59.09    4.71
   1  -8  -9   63.50    4.70
  -1   8   9   69.31    7.25
  -1   8   9   79.13    6.49
  -1  -8   9   42.73    5.62
   1  -8  -9   63.32    4.57
  -1  -8   8  452.44   22.38
   1   8  -8  482.95   13.23
   1  -8  -8  467.56   12.21
  -1   8   8  423.55   17.07
  -1  -8   8  460.90   15.76
  -1   8   8  508.48   14.76
   1   8  -8  494.74   16.11
   1  -8  -8  535.96   12.70
  -1   8   7  482.76   13.43
  -1  -8   7  377.66   19.25
   1   8  -7  463.54   12.61
   1  -8  -7  405.16   11.00
  -1  -8   7  371.49   13.22
  -1   8   7  515.11   13.63
  -1  -8   7  376.98   15.28
   1   8  -7  471.73   15.10
   1  -8  -7  502.87   11.46
  -1   8   6   62.83    4.51
  -1  -8   6   63.17    7.26
  -1   8   6   73.89    6.34
  -1  -8   6   83.62    5.78
   1  -8  -6   40.57    3.36
   1   8  -6  101.75    5.64
  -1   8   6   59.24    4.08
  -1  -8   6   83.35    6.71
   1  -8  -6   50.94    3.28
  -1   8   5  928.36   16.46
  -1  -8   5  689.61   15.92
  -1   8   5  926.06   20.95
   1  -8  -5  798.13   14.57
   1   8  -5  666.89   14.23
  -1   8   5  958.32   14.07
  -1  -8   5  641.35   17.74
   1   8  -5  687.90   16.82
   1  -8  -5 1048.00   13.44
  -1   8   4   43.78    3.32
  -1  -8   4  171.15    7.45
  -1   8   4   40.89    4.03
   1  -8  -4   65.82    2.64
   1   8  -4  142.64    6.96
   1  -8  -4   62.85    2.48
  -1  -8   4  175.63    8.41
  -1   8   3 1900.35   22.09
  -1  -8   3 1788.32   22.97
  -1   8   3 1738.43   24.44
  -1   8   3 1861.08   21.45
  -1  -8   3 1612.73   24.47
   1   8  -3 1724.15   23.67
   1   8  -3 1690.59   20.72
  -1   8   2  267.19    4.44
  -1  -8   2  210.04    7.72
   1   8  -2  209.01    6.86
  -1   8   2  281.81    7.89
  -1  -8   2  224.28    6.95
  -1   8   2  265.52    7.36
   1   8  -2  201.62    6.35
  -1  -8   1   47.77    3.29
  -1   8   1   53.36    2.59
   1   8  -1   61.30    3.18
  -1   8   1   54.29    3.45
  -1  -8   1   50.17    3.51
  -1   8   1   55.00    3.23
   1  -8   0 2882.39   26.00
  -1   8   0 2863.53   25.95
  -1  -8   0 2965.86   27.07
  -1  -8   0 2664.08   21.06
   1   8   0 2803.04   23.44
   1   8   0 3027.81   28.81
   1  -8   0 3096.97   23.14
   1  -8   0 2780.46   25.80
  -1  -8   0 3009.18   33.98
  -1   8   0 2851.62   26.85
  -1   8  -1  846.43   13.77
  -1  -8  -1  668.79    8.20
   1  -8   1  739.45    8.16
  -1   8  -1  815.17    9.22
  -1  -8  -1  705.29   17.25
  -1  -8  -1  697.36   11.49
   1  -8   1  864.46   15.01
  -1  -8  -2   41.29    2.93
  -1  -8  -2   29.38    2.30
   1  -8   2    7.18    1.55
   1   8   2   31.82    2.91
   1  -8   2    6.99    1.60
   1  -8   2    8.51    0.86
  -1  -8  -2   35.97    4.20
   1   8   2   32.74    1.84
  -1  -8  -2   33.37    1.59
  -1  -8  -3  120.64    5.15
   1  -8   3  153.53    7.73
  -1   8  -3  159.26    7.60
  -1  -8  -3  136.39    5.36
   1   8   3  126.78    6.21
   1  -8   3  177.60    9.80
  -1   8  -3  150.27    6.22
  -1  -8  -3   99.11    3.24
  -1   8  -3  161.71    4.74
   1  -8   3  149.23    4.38
  -1  -8  -3  121.09    8.24
  -1  -8  -3  135.56    3.49
  -1   8  -4 1184.34   22.78
   1   8   4 1100.77   20.12
   1  -8   4 1299.80   30.97
  -1  -8  -4 1038.19   12.06
  -1   8  -4 1176.22   18.69
   1  -8   4 1162.30   15.74
  -1  -8  -4 1181.91   17.83
   1   8   4 1066.53   18.09
   1  -8   4 1114.50   22.96
  -1  -8  -4 1191.01   12.81
   1   8   5  268.58   10.46
   1  -8   5  236.17   14.43
   1  -8   5  250.85    8.24
   1   8   5  239.83    9.16
   1  -8   5  233.54   11.11
  -1   8  -5  267.64   11.28
  -1  -8  -5  238.48    5.85
  -1   8  -5  265.10    8.89
   1   8   6   79.08    6.13
  -1  -8  -6   62.37    3.25
  -1   8  -6  145.60    6.80
   1   8   6   74.49    5.58
  -1  -8  -6   60.60    4.46
  -1   8  -6  128.58    8.19
   1  -8   7  130.27   12.75
  -1   8  -7  158.45    7.35
  -1  -8  -7  156.18    5.56
   1  -8   7  149.19    8.00
  -1  -8  -7  161.64    7.55
   1   8   7  153.10    8.67
   1  -8   7  153.21   10.12
  -1   8  -7  147.25    9.15
   1   8   8  608.57   19.49
   1  -8   8  653.69   31.22
   1  -8   8  669.44   18.49
  -1   8  -8  750.05   16.58
  -1  -8  -8  607.82   12.08
   1  -8   8  660.95   22.08
   1   8   8  628.91   19.02
  -1  -8  -8  577.19   15.19
  -1   8  -8  709.75   20.80
   1   8   9  476.32   18.32
   1  -8   9  701.25   34.83
  -1   8  -9  735.54   16.79
   1  -8   9  646.49   19.47
   1  -8   9  654.97   22.81
   1   8   9  505.87   18.22
  -1  -8  -9  489.18   14.37
  -1   8  -9  675.07   20.74
   1   8  10    8.04    2.72
   1  -8  10   19.87    6.63
   1  -8  10   19.16    3.72
  -1   8 -10   15.33    2.54
   1  -8  10   14.98    3.68
  -1  -8 -10    3.85    1.24
  -1   8 -10   15.39    3.25
   1  -8  11   74.43   12.78
   1   8  11   92.33    8.96
   1  -8  11   61.37    6.76
   1  -8  11   51.08    6.82
  -1   8 -11   57.71    6.19
  -1   8 -11   57.47    4.90
  -1  -8 -11   84.66    5.18
   1   8  12  132.51   11.20
  -1  -8 -12  126.04    6.63
   1   8  13   59.53    7.87
  -1   8 -13   78.90    5.93
   1   8  14   10.63    3.66
   1  -8  14   13.44    6.44
  -1  -8 -14    8.38    3.33
  -1   8 -14    7.53    2.03
  -1  -8 -15    0.42    1.64
  -1   8 -15    1.69    1.22
   1  -8  15    0.49    2.84
   1   8  15    0.94    1.70
  -1  -8 -16   27.37    5.46
  -1   8 -16   24.67    3.46
   1   8  16   30.06    6.23
  -1  -8 -17   17.10    4.27
  -1   8 -17   11.11    2.39
   1   9 -18    5.84    1.80
   1  -9 -17    9.19    3.38
   1   9 -17   10.59    2.32
   1   9 -16   18.66    3.01
  -1  -9  16   11.21    3.66
  -1  -9  15    1.19    1.79
  -1  -9  15    2.50    3.03
  -1   9  15    3.26    2.16
  -1  -9  14   39.54    6.22
  -1  -9  14   87.91   12.73
  -1   9  14   71.89    7.60
   1   9 -14   43.28    4.45
  -1  -9  13  165.44   12.01
  -1   9  13  250.70   13.54
   1  -9 -13  239.04   10.15
   1   9 -13  167.63    8.61
  -1  -9  12   41.15    5.89
  -1   9  12  122.28    9.07
  -1  -9  12   65.24   10.76
   1   9 -12   48.98    5.55
   1   9 -12   45.66    4.49
   1  -9 -12  115.34    6.85
   1   9 -11  145.05    7.77
   1  -9 -11  168.58    8.05
  -1  -9  11  201.61   18.17
  -1   9  11  174.57   10.28
  -1  -9  11  131.03    9.86
  -1  -9  11  136.11   10.99
   1   9 -11  148.71    9.56
   1   9 -10   15.91    3.19
  -1   9  10   38.90    4.67
   1   9 -10   14.53    2.50
   1  -9 -10   34.99    3.63
  -1   9  10   30.95    5.16
  -1  -9  10   17.02    5.37
  -1  -9  10    9.46    2.73
  -1  -9  10   13.75    3.46
  -1   9   9   67.99    5.78
  -1  -9   9   59.88    9.07
   1  -9  -9   72.07    5.00
   1   9  -9   50.62    4.42
  -1   9   9   59.99    6.81
  -1  -9   9   47.77    5.42
  -1  -9   9   54.28    6.45
   1  -9  -9   66.83    4.58
   1   9  -9   55.17    5.64
  -1   9   8   17.82    2.86
  -1  -9   8   26.15    5.67
   1   9  -8   31.68    3.40
   1  -9  -8   15.15    2.26
  -1   9   8   22.21    3.14
  -1  -9   8   22.61    4.03
   1   9  -8   25.02    3.72
   1  -9  -8   22.70    2.56
  -1   9   7  173.22    8.08
  -1  -9   7  107.12   10.49
   1   9  -7  150.05    7.15
  -1   9   7  165.66   10.18
  -1  -9   7  131.70    7.77
  -1   9   7  183.53    7.96
   1  -9  -7  153.34    6.11
   1   9  -7  160.34    8.98
  -1   9   6  133.73    6.70
  -1  -9   6   94.94    9.01
  -1   9   6  130.77    8.50
  -1  -9   6   85.71    5.88
   1  -9  -6  117.11    5.76
   1   9  -6   87.76    5.30
  -1   9   6  130.62    5.78
   1   9  -6   89.86    6.44
   1  -9  -6  140.78    5.28
  -1   9   5 2172.31   27.11
   1   9  -5 2446.63   28.43
  -1  -9   5 2390.76   30.85
  -1   9   5 2031.85   32.55
   1  -9  -5 2074.02   25.64
  -1   9   5 2111.96   21.67
   1  -9  -5 2344.05   21.21
  -1  -9   5 2347.71   35.52
   1   9  -5 2545.45   33.76
   1   9  -4  485.82   13.30
   1  -9  -4  445.25    6.44
  -1  -9   4  499.66   14.71
  -1   9   4  431.19   10.94
  -1  -9   4  576.51   14.91
   1   9  -4  516.08   11.85
  -1   9   4  382.35   12.54
  -1  -9   4  509.19   13.34
   1  -9  -4  419.90    6.74
  -1   9   4  408.72   10.15
   1   9  -3  218.10    7.33
   1   9  -3  195.60    7.93
   1  -9  -3  241.94    3.84
  -1  -9   3  223.69    9.02
  -1  -9   3  185.67    7.11
  -1   9   3  229.78    7.66
   1  -9  -3  246.57    4.19
  -1   9   2  312.99    5.60
  -1  -9   2  148.52    6.78
   1  -9  -2  252.28    4.56
  -1   9   2  319.46    8.90
  -1  -9   2  162.68    6.13
   1   9  -2  187.29    6.39
  -1   9   2  296.73    8.12
   1   9  -1  399.42    8.84
  -1   9   1  409.85    9.44
   1  -9  -1  415.48   11.38
  -1   9   1  448.75    8.35
   1  -9  -1  427.97    7.77
  -1  -9   1  437.27   10.49
   1   9   0 1715.50   21.50
  -1  -9   0 1710.02   20.30
   1  -9   0 1695.71   19.74
   1   9   0 1675.51   21.53
   1  -9   0 1749.09   17.40
  -1  -9   0 1804.43   26.45
   1  -9   0 1534.12   19.52
  -1   9   0 1602.28   20.04
   1   9   0 1633.09   17.79
  -1  -9  -1 2222.87   22.82
   1  -9   1 2241.49   26.46
   1   9   1 2633.03   25.80
   1   9   1 2303.72   26.32
  -1  -9  -1 2169.09   17.81
  -1   9  -1 2185.70   18.74
   1  -9   1 2154.31   17.57
  -1  -9  -1 2393.95   34.00
  -1   9  -1 2293.05   25.15
   1   9   1 2456.86   20.85
  -1  -9  -2  466.00   10.17
   1  -9   2  349.19   11.02
  -1  -9  -2  424.73    9.05
   1   9   2  408.15   10.78
   1  -9   2  363.23   11.16
  -1   9  -2  310.61    9.02
   1  -9   2  348.36    5.79
  -1   9  -2  274.32    5.71
  -1  -9  -2  456.92   15.33
   1   9   2  416.09    7.37
  -1  -9  -2  448.06    6.45
  -1   9  -3  241.51    9.64
  -1  -9  -3  315.34    8.19
   1   9   3  317.61   10.04
   1  -9   3  262.29   11.58
  -1   9  -3  228.90    7.99
   1  -9   3  237.74    5.41
  -1  -9  -3  340.72   14.23
  -1   9  -3  200.62    5.15
   1  -9   3  245.84   10.08
  -1  -9  -3  335.01    8.74
  -1  -9  -4   29.44    2.72
   1  -9   4   17.60    2.94
  -1   9  -4   13.97    2.53
  -1  -9  -4   31.66    2.82
   1   9   4   37.27    3.70
   1  -9   4   25.67    4.43
  -1   9  -4   15.12    2.17
   1  -9   4   12.59    1.58
  -1  -9  -4   31.90    4.67
  -1  -9  -4   32.48    1.97
   1   9   5  130.53    7.36
   1  -9   5  133.18   10.97
  -1   9  -5  110.90    5.91
  -1  -9  -5  111.76    3.98
  -1   9  -5  111.42    7.43
  -1  -9  -5  126.61    5.98
   1   9   5  126.26    6.56
   1  -9   5  101.73    7.47
   1   9   6  162.80    8.78
  -1  -9  -6  146.63    4.97
  -1   9  -6  144.80    6.94
   1  -9   6  137.94    6.81
  -1   9  -6  137.21    8.65
   1   9   6  150.32    7.83
   1  -9   6  130.97    9.01
   1  -9   7   49.70    8.03
  -1  -9  -7  111.84    4.64
  -1   9  -7   87.76    5.56
   1  -9   7   69.94    5.43
  -1   9  -7   61.14    6.01
   1  -9   7   54.89    6.19
  -1  -9  -7  133.15    6.77
   1   9   7  126.62    7.77
   1   9   8 1422.99   29.91
   1  -9   8 1066.23   40.18
  -1  -9  -8 1334.24   18.03
   1  -9   8 1201.35   24.83
  -1   9  -8 1267.98   28.50
   1  -9   8 1088.68   29.16
  -1  -9  -8 1336.62   23.06
   1   9   8 1467.42   29.02
   1   9   9  337.93   15.27
   1  -9   9  401.51   26.54
   1  -9   9  398.58   15.12
   1  -9   9  382.82   17.65
   1   9   9  332.47   14.61
  -1   9  -9  430.57   16.69
  -1  -9  -9  321.35   11.40
  -1  -9  -9  326.10    9.21
  -1   9  -9  437.22   13.02
   1  -9  10   44.33    5.48
   1  -9  10   50.83   10.38
   1   9  10   82.53    7.98
  -1   9 -10   51.68    4.61
  -1  -9 -10   79.57    4.72
  -1   9 -10   51.00    5.86
   1   9  11  113.32    9.80
   1  -9  11  110.96   15.92
  -1   9 -11   90.41    6.18
  -1  -9 -11  100.90    5.56
  -1   9 -12   55.56    4.95
   1   9  12   77.32    8.48
   1  -9  12   75.85   13.80
  -1  -9 -12   68.98    8.47
   1   9  13   62.22    7.96
  -1  -9 -13   55.06    7.64
   1   9  14   30.89    5.92
  -1   9 -14   46.76    4.64
  -1   9 -15   29.86    3.76
  -1  -9 -15   18.79    4.66
   1   9  15   30.26    6.04
   1   9  16   12.77    4.17
  -1  -9 -16   11.87    3.78
  -1   9 -16   21.36    3.23
  -1   9 -17    2.05    1.24
   1  10 -17   17.64    2.91
   1  10 -16    4.83    1.70
  -1  10  15   46.13    6.34
  -1 -10  15   48.88    7.00
   1  10 -14  115.90    7.18
  -1 -10  14  105.37    9.94
   1 -10 -13   25.80    3.42
   1  10 -13   21.89    3.19
  -1  10  13   22.78    4.20
  -1 -10  12   50.03    6.43
  -1  10  12   30.43    4.60
  -1 -10  12   58.35    7.57
   1 -10 -12   37.92    3.99
   1 -10 -11  149.40    7.60
  -1  10  11  168.98   10.10
  -1 -10  11  197.76   12.02
  -1 -10  11  197.87   13.38
   1  10 -11  226.93   11.93
  -1  10  10   10.63    2.57
   1  10 -10   11.65    2.30
   1 -10 -10    9.02    1.94
  -1 -10  10    8.38    4.11
  -1 -10  10   10.16    2.78
   1  10 -10   11.71    2.78
  -1 -10  10    8.21    2.78
  -1  10   9   48.72    4.92
  -1 -10   9   66.34    9.64
   1 -10  -9   52.24    4.30
   1  10  -9   66.33    5.11
  -1 -10   9   65.00    6.24
  -1  10   9   47.55    6.15
  -1  10   9   54.30    5.26
  -1 -10   9   60.96    6.99
   1 -10  -9   49.47    3.85
   1  10  -9   63.21    6.15
  -1  10   8   88.07    6.22
  -1 -10   8   71.93    9.47
   1  10  -8  109.75    6.39
   1 -10  -8   71.74    4.83
  -1 -10   8   85.27    6.74
  -1  10   8   85.40    7.81
  -1  10   8   91.12    6.10
  -1 -10   8   87.23    8.01
   1  10  -8   99.25    7.47
   1 -10  -8   79.02    4.61
  -1  10   7   12.20    2.28
  -1 -10   7   88.73    9.69
   1 -10  -7   13.56    2.12
   1  10  -7   78.79    5.27
  -1  10   7   13.44    3.09
  -1  10   7   13.46    2.11
  -1 -10   7   72.08    6.94
   1 -10  -7   18.02    2.06
   1  10  -7   82.99    6.58
  -1  10   6  624.85   14.94
  -1 -10   6  824.05   26.54
  -1  10   6  639.14   19.18
  -1 -10   6  641.24   16.20
   1 -10  -6  573.45   13.30
   1  10  -6  692.46   15.37
  -1  10   6  702.27   13.06
   1 -10  -6  687.39   11.65
   1  10  -6  728.77   18.83
  -1  10   5  942.93   17.50
  -1  10   5  900.01   21.29
  -1 -10   5  640.32   15.74
   1 -10  -5  864.25   11.49
  -1 -10   5  652.32   18.74
   1  10  -5  681.75   17.37
   1 -10  -4  201.81    4.08
  -1 -10   4  170.90    8.82
   1  10  -4  172.11    8.11
  -1  10   4  216.42    7.96
  -1 -10   4  190.99    8.59
   1  10  -4  157.17    6.76
  -1 -10   4  160.86    7.62
   1 -10  -4  219.34    4.65
  -1  10   4  225.64    7.81
  -1  10   3  291.06    9.00
   1  10  -3  417.17   10.49
  -1 -10   3  375.69   12.06
   1 -10  -3  278.47    4.50
   1  10  -3  419.24   12.03
  -1 -10   3  332.31    9.65
  -1  10   3  297.74    8.82
   1 -10  -3  273.87    4.81
  -1 -10   2   58.47    4.36
   1 -10  -2   59.61    2.43
   1  10  -2   68.49    4.37
  -1  10   2   68.81    4.33
  -1 -10   2   64.14    3.92
  -1  10   2   66.14    4.00
   1  10  -2   61.75    3.80
  -1 -10   1  319.57    9.30
  -1  10   1  281.13    7.15
   1 -10  -1  280.75    6.70
   1  10  -1  322.76    8.33
  -1  10   1  303.20    9.12
   1  10  -1  339.26    9.67
  -1 -10   1  338.56   10.07
   1 -10  -1  275.00    9.69
  -1  10   1  290.94    8.30
   1 -10   0 2645.30   23.67
   1 -10   0 2343.91   26.47
   1 -10   0 2421.27   25.71
  -1  10   0 2610.88   26.46
   1  10   0 2683.09   28.93
  -1 -10   0 2442.01   26.24
   1  10   0 2769.91   29.57
  -1 -10  -1  850.85   13.98
   1  10   1 1002.02   16.07
   1 -10   1 1133.21   18.59
   1  10   1  947.86   16.86
   1 -10   1 1090.35   12.22
  -1  10  -1 1072.23   12.73
  -1 -10  -1 1000.47   22.24
   1  10   1  942.62   13.07
  -1  10  -1 1101.05   17.27
   1  10   2   64.37    3.76
  -1 -10  -2   55.44    3.35
   1 -10   2   37.86    3.74
   1  10   2   78.09    4.84
   1 -10   2   42.09    3.83
  -1  10  -2   32.59    3.02
  -1 -10  -2   59.11    2.46
   1 -10   2   37.54    2.05
  -1  10  -2   29.44    1.99
  -1 -10  -2   58.53    5.73
   1  10   2   72.25    3.30
  -1 -10  -3  484.01   10.71
   1 -10   3  455.23   14.16
  -1  10  -3  481.47   13.95
  -1 -10  -3  446.82    9.91
   1  10   3  490.68   12.88
   1 -10   3  504.61   15.89
   1 -10   3  421.26    7.28
  -1 -10  -3  476.41   17.33
  -1 -10  -3  471.09    7.10
   1 -10   4   28.87    3.88
  -1 -10  -4   91.76    4.78
  -1 -10  -4   88.68    4.69
  -1  10  -4   36.98    4.15
   1  10   4   93.12    5.90
   1 -10   4   47.01    5.81
  -1 -10  -4   72.97    3.17
  -1  10  -4   28.35    3.02
  -1 -10  -4   93.22    8.12
  -1 -10  -4   94.55    3.29
  -1  10  -5   60.30    5.58
  -1 -10  -5   73.40    4.60
   1  10   5   63.44    5.23
   1 -10   5   78.52    8.51
   1 -10   5   51.83    3.61
  -1 -10  -5   57.43    6.68
  -1  10  -5   66.02    4.70
  -1 -10  -5   53.95    2.80
   1 -10   5   52.68    5.48
  -1 -10  -5   58.90    4.05
  -1 -10  -6  155.07    5.14
  -1  10  -6  220.58    8.78
   1  10   6  169.50    9.03
   1  10   6  163.10    8.04
  -1 -10  -6  170.64    7.29
   1 -10   6  215.50   11.76
   1 -10   7   29.64    6.31
  -1  10  -7   31.31    3.41
  -1 -10  -7   32.22    2.50
   1 -10   7   23.20    3.16
  -1  10  -7   33.64    4.54
   1 -10   7   22.48    4.07
  -1 -10  -7   35.43    3.49
   1  10   7   39.95    4.37
   1  10   8  567.72   18.63
   1 -10   8  469.51   26.38
  -1  10  -8  542.47   14.49
   1 -10   8  483.29   15.33
  -1  10  -8  506.25   18.04
   1 -10   8  455.68   18.99
   1  10   8  561.54   17.56
   1  10   9  248.14   12.99
   1 -10   9  332.37   24.20
   1 -10   9  303.81   13.08
  -1 -10  -9  262.43    8.09
  -1  10  -9  318.70   11.25
  -1  10  -9  282.22   13.69
   1 -10   9  286.55   15.53
   1  10  10   47.69    6.07
   1 -10  10   48.45   10.17
  -1 -10 -10   51.42    3.77
  -1  10 -10   38.38    4.02
   1 -10  10   35.43    4.91
   1 -10  10   27.92    5.12
  -1  10 -10   30.32    4.61
   1  10  11   26.05    4.80
   1 -10  11   23.72    7.76
   1 -10  11   15.61    3.54
  -1 -10 -11   21.26    4.89
  -1  10 -11   16.56    3.48
   1 -10  11   11.99    3.49
  -1 -10 -11   24.07    2.75
  -1  10 -11   20.36    3.03
  -1  10 -12   73.55    5.69
   1 -10  12   89.92   15.15
   1  10  12   34.10    5.68
  -1 -10 -12   26.80    5.44
   1  10  13   50.53    7.08
   1 -10  13   51.08   12.17
  -1 -10 -13   49.60    7.36
  -1  10 -14   69.30    5.62
   1  10  14   57.70    7.86
  -1 -10 -14   56.04    7.76
  -1  10 -15   76.07    5.89
  -1 -10 -15   62.96    8.13
   1  10  15   62.48    8.41
  -1 -10 -16    8.23    3.23
   1  10  16   13.01    4.15
  -1  10 -17   10.53    2.33
   1  11 -18   10.74    2.29
   1 -11 -17   14.53    4.06
   1  11 -17   23.37    3.32
   1  11 -16   60.16    5.23
   1 -11 -16   73.45    8.64
   1  11 -15   20.75    3.13
  -1 -11  15   14.01    3.93
  -1  11  15   17.14    3.94
  -1 -11  14    7.40    4.67
  -1 -11  14    2.26    2.06
   1  11 -14    1.99    1.25
   1  11 -13    7.31    1.94
   1 -11 -13    3.70    1.53
  -1 -11  13    7.00    2.86
  -1  11  13    4.70    2.15
  -1  11  12   43.67    5.45
   1  11 -12   52.16    4.79
   1 -11 -12   45.55    4.37
  -1 -11  12   44.50    6.71
   1  11 -12   42.95    5.35
  -1  11  11  150.28    9.52
   1 -11 -11  154.24    7.74
  -1 -11  11  146.59   10.31
  -1 -11  11  149.44   11.82
   1  11 -11  164.34   10.31
  -1  11  10   30.51    4.17
   1  11 -10   41.43    4.19
   1 -11 -10   28.47    3.33
  -1 -11  10   33.79    4.81
  -1 -11  10   28.27    5.04
   1  11 -10   37.83    4.93
  -1  11   9  135.51    8.21
  -1 -11   9  191.19   16.50
   1  11  -9  180.59    8.51
   1 -11  -9  135.06    6.91
  -1 -11   9  159.96    9.68
  -1 -11   9  150.56   11.10
  -1  11   9  155.60    8.56
   1  11  -9  175.88   10.34
   1 -11  -9  136.59    6.23
  -1  11   8 1145.97   23.02
  -1 -11   8 1050.02   36.31
   1  11  -8 1034.62   20.40
   1 -11  -8 1115.41   19.87
  -1 -11   8  919.09   22.32
  -1  11   8 1228.06   21.91
  -1 -11   8  935.20   27.01
   1  11  -8 1000.21   24.39
   1 -11  -8 1158.30   17.69
  -1  11   7  157.68    7.92
  -1 -11   7   61.93    8.23
   1  11  -7   48.69    4.26
   1 -11  -7  129.84    6.53
  -1 -11   7   44.45    4.55
  -1  11   7  153.74    6.64
  -1 -11   7   48.14    5.82
   1 -11  -7  145.10    5.58
  -1 -11   6  390.55   12.56
   1  11  -6  500.41   13.18
  -1 -11   6  513.92   20.69
  -1 -11   6  405.56   15.80
   1  11  -6  506.36   15.85
  -1  11   5  793.25   16.56
   1  11  -5  820.78   16.68
  -1 -11   5  786.29   17.51
   1 -11  -5  771.69   10.49
   1  11  -5  806.51   19.18
  -1 -11   4  307.08   12.14
   1 -11  -4  248.85    4.56
   1  11  -4  286.42   10.76
  -1  11   4  259.88    9.03
  -1 -11   4  332.26   11.56
   1  11  -4  323.79    9.96
  -1 -11   4  266.21    9.80
   1 -11  -4  265.04    5.12
  -1  11   4  244.08    8.48
  -1  11   3 1138.10   18.91
   1  11  -3 1029.92   17.50
   1 -11  -3 1129.81   10.48
   1  11  -3 1147.61   21.03
  -1 -11   3 1039.62   21.12
  -1  11   3 1115.28   18.17
   1 -11  -3 1006.64   10.54
   1  11  -2  466.13   11.22
  -1 -11   2  514.57   11.67
   1 -11  -2  618.89   17.13
  -1  11   2  664.83   10.35
   1 -11  -2  653.79    9.09
  -1 -11   2  522.34   13.69
  -1  11   2  673.42   14.26
   1  11  -2  502.85   12.61
   1  11  -1  199.10    6.89
   1  11  -1  225.11    8.18
  -1  11   1  296.73    9.39
  -1 -11   1  176.71    7.56
   1 -11  -1  250.98    9.72
  -1 -11   1  167.55    7.01
   1 -11  -1  255.31    6.75
  -1  11   1  294.90    7.80
  -1  11   0  309.30    8.73
   1 -11   0  232.79    7.58
   1  11   0  375.87   10.51
  -1 -11   0  253.36    8.05
   1 -11   0  198.31    6.14
  -1 -11   0  248.28   10.19
   1 -11   0  214.67    7.71
  -1  11   0  307.71    8.98
   1  11   0  355.48   10.20
  -1 -11  -1  559.49   11.37
   1 -11   1  502.98   12.73
   1  11   1  656.77   13.41
   1  11   1  667.79   14.38
   1 -11   1  496.16    8.70
  -1 -11  -1  614.05   17.78
  -1  11  -1  588.45   12.91
   1  11   1  677.45   11.46
   1 -11   2  245.67    9.82
  -1 -11  -2  336.88    8.49
   1  11   2  421.55   10.05
   1  11   2  428.84   11.71
   1 -11   2  260.79    9.70
  -1  11  -2  271.21    8.96
  -1 -11  -2  399.15   15.29
  -1  11  -2  273.56    6.39
   1  11   2  425.26    8.70
  -1 -11  -3  877.45   14.82
   1 -11   3  845.99   20.09
  -1  11  -3  872.81   19.45
  -1 -11  -3  870.36   14.30
   1  11   3  913.17   18.03
  -1 -11  -3  900.78   24.52
  -1 -11  -3  917.06   10.77
   1  11   3  941.72   12.68
   1 -11   4  189.16   10.03
  -1 -11  -4  155.08    6.26
  -1  11  -4  180.82    9.27
   1  11   4  163.93    7.97
  -1 -11  -4  128.96    4.52
  -1  11  -4  223.10    8.58
   1 -11   4  183.99    5.64
  -1 -11  -4  157.87   10.83
  -1  11  -4  169.63    5.27
  -1 -11  -4  167.95    4.49
  -1 -11  -5  587.58   13.06
   1  11   5  618.14   16.44
   1 -11   5  590.46   23.18
   1 -11   5  468.54   10.72
   1 -11   5  429.24   16.11
  -1 -11  -5  591.72   12.86
  -1 -11  -5  638.94   22.60
  -1 -11  -5  553.31    9.60
  -1  11  -5  522.69   13.62
  -1 -11  -6  163.05    7.29
  -1 -11  -6  163.69    5.26
  -1  11  -6  158.06    7.60
   1  11   6  164.87    8.98
   1 -11   6  151.11    6.87
  -1 -11  -6  165.38   11.92
  -1 -11  -6  170.33    7.16
  -1  11  -7    5.17    1.54
  -1 -11  -7   26.15    2.95
   1  11   7   18.23    2.92
  -1 -11  -7   25.52    2.21
   1 -11   7    9.29    3.85
   1 -11   7    5.46    1.68
  -1 -11  -7   24.31    4.87
   1 -11   7    6.58    2.34
  -1  11  -7    3.73    1.69
   1  11   8  139.93    9.26
   1 -11   8  100.68   12.38
  -1  11  -8  126.37    7.08
  -1 -11  -8  134.29    5.33
   1 -11   8  120.09    7.56
  -1  11  -8  115.64    8.73
   1  11   8  146.56    8.85
   1 -11   8   97.58    8.92
  -1 -11  -8  138.76    7.02
   1 -11   9   66.92   10.99
  -1 -11  -9   36.65    2.98
   1 -11   9   79.14    6.67
   1  11   9   42.51    5.46
  -1  11  -9   75.39    7.22
  -1  11 -10   63.24    6.69
   1  11  10   92.29    8.32
   1 -11  10   70.07   12.21
   1 -11  10   66.20    6.56
   1 -11  10   50.49    6.90
  -1 -11 -10  105.80   10.42
  -1  11 -10   59.21    5.03
  -1 -11 -10   90.30    4.90
  -1  11 -11   64.87    6.84
   1 -11  11   90.35   14.71
   1  11  11   94.60    8.84
   1 -11  11   56.85    6.43
  -1 -11 -11   88.53    9.60
   1 -11  11   56.16    7.50
  -1  11 -12   70.51    5.59
   1  11  12   60.68    7.43
  -1 -11 -12   60.96    8.06
  -1  11 -13   39.80    4.29
   1  11  13   59.58    7.63
   1 -11  13   64.97   13.63
  -1 -11 -13   47.16    7.20
   1  11  14   93.55    9.79
  -1 -11 -14   77.92    9.14
   1  11  15   27.29    5.60
  -1  11 -15   45.10    4.56
   1  11  16   14.56    4.27
  -1 -11 -16   14.35    3.99
  -1  11 -16   13.81    2.61
  -1  11 -17    3.96    1.52
   1 -12 -17    4.18    2.54
   1  12 -17   13.83    2.62
   1 -12 -16   14.33    4.10
   1  12 -16    3.87    1.56
   1  12 -15    0.28    0.81
  -1  12  15    4.59    2.35
  -1 -12  15    3.03    3.66
  -1 -12  14   22.88    4.80
   1  12 -14   22.24    3.22
  -1  12  14   30.70    4.95
  -1 -12  13   16.52    3.97
   1  12 -13   12.82    2.48
  -1  12  13    6.83    2.46
  -1  12  12   31.29    4.64
   1  12 -12   30.28    3.71
   1 -12 -12   33.58    3.77
  -1 -12  12   30.40    5.03
   1  12 -12   28.39    4.44
  -1 -12  12   27.71    5.39
  -1  12  11  118.47    8.49
   1  12 -11  143.67    7.86
   1 -12 -11  111.67    6.61
  -1 -12  11  122.74    9.42
   1  12 -11  132.60    9.41
  -1 -12  11  116.12   10.59
  -1 -12  10  162.89   16.31
   1 -12 -10  193.13    8.57
   1  12 -10  118.44    7.09
  -1 -12  10  119.78    8.86
   1  12 -10  124.74    9.00
  -1  12  10  186.56   10.15
  -1  12   9  304.64   12.36
  -1 -12   9  293.22   20.60
   1 -12  -9  265.61    9.75
   1  12  -9  260.38   10.36
  -1 -12   9  219.31   11.30
   1  12  -9  258.40   12.76
   1 -12  -9  281.14    8.69
  -1  12   9  337.28   12.18
  -1 -12   9  212.61   13.50
  -1  12   8  452.97   14.30
  -1 -12   8  445.97   23.69
   1 -12  -8  437.43   12.50
   1  12  -8  388.92   12.51
  -1 -12   8  379.35   14.09
   1 -12  -8  474.61   10.73
   1  12  -8  397.00   15.41
  -1 -12   8  362.70   16.99
  -1  12   8  473.62   12.76
  -1 -12   7  157.35   13.07
   1  12  -7  124.43    6.89
   1 -12  -7   66.24    4.78
  -1 -12   7   96.26    6.60
  -1 -12   7  113.53    9.06
   1  12  -7  116.32    8.02
   1 -12  -7   70.37    3.65
   1 -12  -7   74.60    3.89
  -1  12   7   74.51    5.57
  -1 -12   6 1184.86   22.55
   1 -12  -6 1189.70   20.37
  -1  12   5  728.21   16.28
   1  12  -5  761.41   16.43
   1 -12  -5  720.08    9.11
  -1 -12   5  716.69   20.53
   1  12  -5  689.75   18.19
   1 -12  -5  792.99   10.31
  -1  12   4   14.70    2.26
  -1 -12   4   33.65    3.82
  -1 -12   4   20.41    2.76
   1 -12  -4    9.28    0.89
   1  12  -4   42.99    4.31
   1 -12  -4   10.78    1.04
   1  12  -4   39.39    3.57
   1  12  -3   45.90    3.72
  -1 -12   3   31.90    3.75
   1  12  -3   44.60    4.22
  -1 -12   3   29.15    2.97
  -1  12   3   50.94    4.03
   1 -12  -3   26.65    1.69
   1  12  -2   32.76    3.06
  -1  12   2   31.22    3.18
   1  12  -2   27.77    3.08
  -1 -12   2   32.25    2.99
  -1  12   2   33.56    2.48
  -1 -12   2   30.40    3.38
   1 -12  -2   29.26    2.02
  -1  12   1   62.62    3.84
   1 -12  -1   61.04    3.48
  -1 -12   1   54.90    4.16
   1  12  -1   52.86    3.72
  -1 -12   1   69.95    4.92
   1 -12  -1   57.05    4.89
  -1  12   1   54.50    3.91
  -1  12   1   58.88    4.36
   1  12  -1   57.52    4.30
   1  12   0  327.48   10.33
  -1  12   0  351.25    9.90
  -1 -12   0  298.30    9.09
   1 -12   0  334.03    9.48
   1 -12   0  344.42   10.21
  -1 -12   0  329.49   12.11
  -1  12   0  328.98    9.67
   1  12   0  302.43    8.50
   1  12   0  328.79   10.33
  -1  12  -1   97.07    5.61
   1 -12   1  104.81    5.92
   1  12   1   73.06    4.64
  -1 -12  -1   65.31    3.95
   1  12   1   65.79    4.65
   1 -12   1   99.56    4.01
   1  12   1   71.38    3.91
  -1  12  -1   90.45    5.17
   1 -12   2   63.01    5.12
   1  12   2  149.89    6.22
  -1 -12  -2  107.59    4.91
   1  12   2  147.86    7.11
   1 -12   2   75.09    5.30
  -1  12  -2   81.34    5.06
  -1 -12  -2  118.48    8.61
   1  12   2  139.42    5.31
  -1 -12  -3  252.82    7.85
  -1  12  -3  286.64   11.26
  -1 -12  -3  243.28    7.49
   1  12   3  256.58    9.70
   1 -12   3  276.41   11.59
  -1  12  -3  269.71    9.48
   1 -12   3  248.55    5.73
  -1 -12  -3  261.02   13.47
  -1  12  -3  277.04    6.74
   1  12   3  274.59    7.16
  -1 -12  -4  681.62   13.04
  -1  12  -4  509.62   16.01
   1  12   4  708.45   16.91
   1 -12   4  604.98   20.46
  -1  12  -4  522.44   13.62
   1 -12   4  502.55    9.33
  -1 -12  -4  765.21   24.28
  -1  12  -4  394.45    8.28
  -1 -12  -4  628.08   10.86
   1 -12   4  528.13   17.27
  -1 -12  -4  722.19   13.59
  -1  12  -5   78.15    6.56
  -1 -12  -5   51.39    3.78
   1  12   5   66.95    5.47
   1 -12   5   77.58    8.45
   1 -12   5   63.28    3.82
   1 -12   5   61.50    6.22
  -1 -12  -5   55.92    3.90
  -1 -12  -5   77.09    8.11
  -1 -12  -5   47.49    2.85
  -1  12  -5   79.32    5.37
  -1 -12  -6  229.90    8.56
  -1  12  -6  238.79   11.95
   1  12   6  238.99   10.81
  -1 -12  -6  207.06    5.99
  -1  12  -6  260.11    9.92
   1 -12   6  226.87    8.28
  -1 -12  -6  252.40   15.02
  -1 -12  -6  216.48    8.00
   1 -12   6  212.24   12.15
  -1 -12  -7    7.16    2.90
   1 -12   7   61.03    8.98
  -1  12  -7   37.94    3.90
   1 -12   7   46.00    4.24
  -1 -12  -7    5.63    1.43
   1 -12   7   45.89    5.96
  -1  12  -7   36.23    4.87
  -1 -12  -7    6.61    1.60
  -1  12  -8   21.34    3.91
   1  12   8   45.20    5.29
   1 -12   8   24.63    6.38
   1 -12   8   21.14    3.27
   1 -12   8   19.13    4.10
  -1 -12  -8   34.91    3.47
  -1 -12  -8   51.57    7.21
  -1  12  -8   22.97    3.12
   1  12   9   10.96    2.91
  -1 -12  -9    8.63    1.51
  -1  12  -9    8.25    2.00
   1 -12   9    3.66    1.78
   1 -12   9    3.35    1.95
  -1  12 -10  100.01    8.54
   1  12  10   67.42    7.11
   1 -12  10  106.13    8.17
   1 -12  10   93.78    9.49
  -1 -12 -10   79.77    9.18
  -1 -12 -10   69.48    4.23
  -1  12 -10  116.78    7.07
  -1  12 -11  139.46   10.15
   1  12  11  145.30   10.85
   1 -12  11  130.54    9.60
  -1 -12 -11  138.28   12.10
   1 -12  11  128.44   11.43
  -1  12 -11  151.12    8.12
  -1  12 -12   25.49    3.44
  -1 -12 -12   22.89    5.18
   1  12  12   18.28    4.18
  -1  12 -13   15.98    2.78
   1  12  13   19.01    4.42
  -1 -12 -13   13.04    4.11
   1 -12  13   17.19    7.62
  -1  12 -14  117.06    7.25
   1  12  14  102.88   10.11
  -1 -12 -14   87.86    9.63
  -1  12 -15   72.20    5.72
  -1 -12 -15   69.40    8.49
   1  12  15   72.62    8.76
   1  12  16    6.36    3.03
  -1 -12 -16    7.34    3.07
  -1  12 -16   11.75    2.40
  -1  12 -17   11.62    2.38
   1 -13 -17    3.18    2.26
   1  13 -17   13.43    2.52
   1 -13 -16    7.79    3.32
  -1  13  15    2.30    1.83
   1  13 -15    0.83    1.03
   1 -13 -15    2.52    2.20
  -1 -13  14   62.94    7.71
   1  13 -14   77.15    5.87
  -1  13  14   78.02    7.73
  -1 -13  13   70.86    7.85
   1  13 -13   91.56    6.36
  -1  13  12   18.24    3.57
   1 -13 -12   18.74    2.89
  -1 -13  12   19.88    6.92
  -1 -13  12    7.54    2.74
   1  13 -12    5.94    2.19
  -1 -13  12    8.30    3.17
  -1  13  11   18.67    3.47
   1 -13 -11   19.73    2.89
   1  13 -11   38.68    4.14
  -1 -13  11   33.42    4.98
  -1 -13  11   33.39    5.86
   1  13 -11   37.21    5.08
  -1 -13  10   40.33    8.45
   1 -13 -10   34.93    3.71
   1  13 -10   30.84    3.68
  -1 -13  10   32.25    4.68
  -1 -13  10   26.29    5.02
  -1  13  10   30.11    4.13
   1 -13  -9  666.93   15.70
  -1 -13   9  659.61   19.51
  -1  13   9  648.14   18.23
   1 -13  -9  665.61   13.10
  -1 -13   8 2159.94   52.85
   1  13  -8 1771.21   27.79
   1 -13  -8 1876.48   27.13
  -1 -13   8 1531.55   28.98
  -1  13   8 1913.45   30.71
   1 -13  -8 1744.07   20.68
   1 -13  -8 2030.47   22.55
   1  13  -8 1712.20   33.26
  -1 -13   8 1549.13   36.43
  -1 -13   7   54.53    7.85
   1  13  -7   62.97    4.98
   1 -13  -7  104.72    6.06
  -1 -13   7   48.04    4.70
  -1  13   7  121.22    7.19
   1  13  -7   59.28    5.86
   1 -13  -7  105.55    4.20
  -1 -13   7   49.71    6.14
  -1 -13   6 1029.78   20.93
   1 -13  -6  917.44   18.43
   1  13  -6 1120.69   20.84
  -1 -13   6  981.99   25.96
   1 -13  -6  874.54   11.28
   1  13  -6 1119.09   24.73
   1  13  -5  336.18   10.99
   1 -13  -5  340.27    5.87
  -1  13   5  345.57   11.34
  -1  13   4   72.47    5.06
  -1 -13   4   72.88    5.63
  -1 -13   4   51.14    4.30
  -1  13   4   76.84    5.11
  -1 -13   4   56.05    5.49
   1 -13  -4   67.76    2.43
   1  13  -4   58.57    5.20
   1  13  -4   61.16    4.55
   1 -13  -3  146.98    4.08
  -1  13   3  156.95    7.35
   1 -13  -3  141.73    9.52
  -1  13   3  152.58    7.07
  -1  13   2  915.60   14.31
  -1 -13   2  647.44   16.37
   1 -13  -2  869.58   12.21
   1  13  -2  680.54   14.73
   1 -13  -2  855.11   21.68
  -1 -13   2  739.64   14.92
  -1  13   2  864.44   16.73
  -1  13   2  894.12   17.72
   1  13  -2  701.31   16.21
  -1 -13   1  244.76    9.13
   1  13  -1  271.24   10.00
  -1  13   1  151.86    6.37
   1 -13  -1  143.76    5.66
   1 -13  -1  132.58    7.74
  -1  13   1  141.14    6.55
  -1  13   1  148.83    7.20
   1  13  -1  282.77    9.84
  -1 -13   0  384.46   10.68
   1 -13   0  407.64   10.96
  -1  13   0  443.91   11.76
   1  13   0  430.87   12.41
  -1 -13   0  400.28   13.77
   1 -13   0  400.70   11.46
  -1  13   0  450.49   11.77
   1  13   0  420.98   12.10
  -1 -13  -1  105.16    5.20
   1  13   1  127.22    6.42
  -1  13  -1  151.97    7.27
   1 -13   1  145.12    7.21
   1  13   1  109.74    6.18
  -1 -13  -1  129.04    8.61
   1 -13   1  130.50    4.86
   1  13   1  119.83    5.36
  -1  13  -1  162.19    7.17
  -1 -13  -2   40.25    3.10
   1  13   2   53.36    3.90
   1  13   2   59.70    4.66
   1 -13   2   49.31    4.39
   1 -13   2   32.39    2.18
  -1  13  -2   45.78    2.81
  -1  13  -2   44.97    3.87
   1  13   2   50.14    3.41
  -1 -13  -3  823.12   14.64
   1 -13   3  748.14   19.87
   1  13   3  940.28   19.17
   1 -13   3  906.04   21.17
  -1  13  -3  863.20   17.62
   1 -13   3  707.14   10.46
  -1  13  -3  741.08   11.87
  -1 -13  -3  937.92   26.29
   1  13   3 1032.12   15.08
  -1  13  -4  396.27   14.39
  -1 -13  -4  339.89    9.18
   1  13   4  305.93   11.27
   1 -13   4  316.33    7.16
  -1 -13  -4  280.15   15.00
  -1  13  -4  320.23    7.56
  -1 -13  -4  281.51    8.44
   1 -13   4  361.52   14.55
  -1  13  -5  263.25   12.30
  -1 -13  -5  329.42    9.47
   1  13   5  341.53   12.43
   1 -13   5  299.91   16.29
   1 -13   5  233.44    7.21
   1 -13   5  210.93   11.77
  -1 -13  -5  338.04    9.52
  -1 -13  -5  374.26   18.06
  -1  13  -5  243.75    9.63
  -1 -13  -5  286.54    7.32
  -1  13  -6   27.12    4.14
   1  13   6   24.42    3.55
  -1  13  -6   34.58    3.72
  -1 -13  -6   18.78    1.86
   1 -13   6   27.51    2.90
  -1 -13  -6   26.31    5.14
   1 -13   6   22.02    4.05
  -1 -13  -6   21.95    2.55
  -1 -13  -7  163.80    7.12
   1 -13   7  104.97    9.18
   1 -13   7  163.13   14.47
  -1  13  -7  116.91    6.89
  -1 -13  -7  171.41    5.69
   1 -13   7  113.37    6.50
  -1 -13  -7  194.24   13.75
  -1  13  -7  117.27    8.85
  -1 -13  -8  189.38    8.47
  -1  13  -8  194.92   11.70
   1  13   8  221.06   11.54
   1 -13   8  263.35   19.71
  -1 -13  -8  212.47    6.55
  -1  13  -8  205.86    9.25
   1 -13   8  182.77    9.06
  -1 -13  -8  227.00   15.16
   1 -13   8  171.05   12.23
  -1 -13  -9  213.43    9.46
  -1  13  -9  352.74   16.06
   1  13   9  297.66   14.09
   1 -13   9  477.08   28.33
  -1  13  -9  362.10   12.41
  -1 -13  -9  296.57    8.14
   1 -13   9  351.73   13.65
  -1 -13  -9  300.40   17.68
   1 -13   9  312.56   17.11
   1  13  10   10.93    3.02
   1 -13  10    6.64    4.35
   1 -13  10    8.25    2.53
   1 -13  10    6.34    2.72
  -1  13 -10    8.54    2.67
   1  13  11  110.21    9.38
   1 -13  11  122.96    9.27
  -1 -13 -11   95.65   10.20
  -1  13 -11  126.64    9.85
  -1  13 -11  143.79    7.95
   1  13  12   28.71    5.05
  -1 -13 -12   18.54    4.76
  -1  13 -13   48.27    4.68
  -1 -13 -13   33.18    6.13
   1  13  13   47.21    6.65
  -1 -13 -14   51.36    7.41
   1  13  14   69.35    8.28
  -1 -13 -15    2.88    2.29
   1  13  15    3.31    2.31
  -1  13 -16   33.96    3.91
   1 -14 -17   10.68    3.54
   1  14 -17   17.25    2.81
   1 -14 -16   11.31    3.68
   1  14 -16    5.36    1.72
   1 -14 -15   12.67    3.92
   1  14 -15   11.95    2.42
  -1  14  15   10.45    3.17
  -1  14  14    2.77    1.90
   1  14 -14    4.89    1.71
   1  14 -13    9.78    2.22
  -1 -14  13   13.40    3.62
  -1  14  13    6.05    2.38
  -1 -14  12   41.08    9.72
   1  14 -12   20.96    3.12
  -1 -14  12   17.66    3.94
  -1  14  12   34.71    4.87
   1  14 -12   19.31    3.80
  -1  14  11   59.25    6.04
   1  14 -11   57.96    5.05
   1 -14 -11   58.37    4.87
  -1 -14  11   53.25    6.19
  -1 -14  11   47.67    7.07
   1  14 -11   49.92    5.94
  -1  14  10  243.12   11.64
  -1 -14  10  235.10   19.88
   1  14 -10  151.41    8.10
   1 -14 -10  274.55   10.29
  -1 -14  10  124.80   11.01
   1  14 -10  132.60    9.54
   1 -14 -10  201.10    7.18
  -1  14   9  124.18    8.01
  -1 -14   9  142.58   14.64
   1 -14  -9  132.45    7.00
   1  14  -9   95.25    6.36
  -1 -14   9   67.72    6.28
  -1 -14   9   79.32    8.57
   1 -14  -9  110.56    4.99
   1  14  -9   74.75    7.06
  -1 -14   8   69.24    9.71
   1  14  -8   34.75    3.83
   1 -14  -8   85.84    5.69
  -1 -14   8   35.83    4.40
  -1  14   8   78.54    6.14
   1 -14  -8   89.68    4.27
   1  14  -8   34.61    4.74
   1 -14  -8   74.56    3.73
  -1 -14   8   39.79    5.88
  -1 -14   7  106.33   10.74
   1 -14  -7   45.35    4.13
  -1 -14   7   79.20    5.99
  -1  14   7   59.25    5.16
   1 -14  -7   44.20    2.55
  -1 -14   7   73.46    7.59
   1 -14  -7   54.27    3.05
   1  14  -7  100.13    7.75
  -1 -14   6  364.79   17.09
  -1 -14   6  290.55   11.03
   1  14  -6  342.60   13.80
   1 -14  -6  256.06    5.53
  -1 -14   6  291.05   14.32
   1 -14  -6  308.25   10.94
   1 -14  -6  262.46    6.11
   1  14  -6  318.89   11.10
   1  14  -5  305.10   12.66
  -1 -14   5  288.20   13.57
   1 -14  -5  310.61    5.50
  -1  14   5  355.54   11.79
   1  14  -5  311.80   10.80
  -1 -14   5  288.56   10.90
  -1  14   5  352.54   11.31
   1 -14  -5  378.32    6.56
  -1 -14   4  204.21   10.74
   1 -14  -4  251.81    4.90
  -1  14   4  271.26   10.05
  -1 -14   4  258.01   10.76
  -1  14   4  270.88    9.96
   1 -14  -4  266.63   14.24
   1  14  -4  216.76    8.87
   1 -14  -3  576.54    8.90
  -1 -14   3  572.51   16.98
  -1  14   3  661.93    9.83
   1  14  -3  690.10   15.58
  -1  14   3  679.90   15.85
  -1 -14   3  523.60   13.01
   1 -14  -3  577.33   19.95
  -1  14   3  658.22   15.41
  -1 -14   2  105.77    6.69
   1 -14  -2  106.74    4.39
  -1  14   2   98.92    4.91
   1  14  -2  123.86    6.37
   1 -14  -2   98.28    7.57
  -1  14   2  109.06    6.08
   1  14  -2  136.47    7.26
  -1  14   2  115.80    6.45
   1 -14  -1   92.50    4.76
  -1  14   1  134.00    6.35
   1  14  -1  185.33    8.62
   1 -14  -1   89.99    6.61
  -1 -14   1  145.98    7.48
   1  14  -1  166.06    7.11
   1  14  -1  180.98    8.15
  -1  14   1  127.60    6.87
   1 -14   0   87.57    5.24
   1  14   0   90.79    5.93
  -1  14   0   87.31    5.42
  -1 -14   0   95.16    6.86
   1 -14   0  103.12    6.00
  -1  14   0   84.65    5.25
   1  14   0   82.46    4.86
   1  14   0  107.51    6.28
  -1  14  -1  128.07    6.94
   1  14   1  187.16    8.13
   1  14   1  165.63    7.77
  -1 -14  -1  170.81   10.13
   1  14   1  160.69    6.56
  -1  14  -1  133.59    6.73
   1 -14   2  252.18   10.80
   1  14   2  315.34    9.88
   1  14   2  303.08   10.75
   1 -14   2  320.96   11.33
   1 -14   2  212.51    5.84
  -1 -14  -2  321.23   14.90
  -1  14  -2  233.59    6.59
  -1  14  -2  276.64    9.86
   1  14   2  320.42    9.14
  -1 -14  -3  206.05    7.10
   1 -14   3  255.70   11.78
   1  14   3  225.41    9.53
   1 -14   3  296.76   12.07
  -1  14  -3  265.68    9.85
   1 -14   3  222.29    5.78
  -1  14  -3  255.97    6.89
  -1 -14  -3  224.93    7.60
  -1 -14  -4  161.19    6.36
  -1  14  -4  119.52    8.09
   1  14   4  150.85    8.02
   1 -14   4  149.82    9.97
  -1  14  -4  117.90    6.71
   1 -14   4  115.66    4.30
  -1 -14  -4  189.17   12.56
  -1  14  -4  110.81    4.66
  -1 -14  -4  162.40    6.38
   1 -14   4  120.25    8.61
  -1 -14  -5   52.92    3.76
  -1  14  -5   53.24    5.67
   1  14   5   52.71    4.96
  -1  14  -5   55.33    4.68
  -1 -14  -5   41.90    2.92
   1 -14   5   46.20    3.15
  -1 -14  -5   54.31    7.07
  -1 -14  -5   51.23    3.65
   1 -14   5   55.57    6.22
   1  14   6  268.17   11.65
  -1  14  -6  279.82   10.63
   1 -14   6  236.98   13.37
  -1 -14  -6  249.61    8.41
   1 -14   6  229.37    8.02
  -1 -14  -6  271.70   16.17
  -1  14  -6  263.55   13.07
  -1 -14  -6  243.21    8.51
  -1 -14  -7    7.57    1.64
  -1  14  -7    5.31    2.13
  -1 -14  -7    7.48    3.15
  -1 -14  -7    6.36    1.18
   1 -14   7   11.24    4.27
   1 -14   7    5.14    1.58
  -1 -14  -7    6.69    1.49
  -1  14  -7    5.30    1.61
  -1 -14  -8    5.70    1.55
   1  14   8   12.40    2.87
   1 -14   8   25.21    6.40
  -1 -14  -8   10.74    1.51
  -1  14  -8   23.53    3.23
   1 -14   8   19.30    3.03
  -1 -14  -8   15.45    4.35
   1 -14   8   15.00    3.80
  -1  14  -9   18.96    3.90
  -1 -14  -9   10.98    2.16
   1  14   9   16.66    3.47
   1 -14   9   27.30    7.32
  -1  14  -9   17.96    2.88
   1 -14   9   20.32    3.45
  -1 -14  -9   23.27    5.21
   1 -14   9   17.40    4.29
  -1  14 -10   67.98    7.30
   1  14  10   69.71    7.15
   1 -14  10   93.35   13.63
   1 -14  10   72.44    6.69
  -1 -14 -10   75.11    9.12
   1 -14  10   63.96    8.17
   1 -14  11  194.14   11.55
  -1  14 -11  213.81    9.73
  -1 -14 -12   52.28    7.63
   1  14  12   54.99    6.87
  -1 -14 -13    2.62    2.29
  -1  14 -13    3.31    1.46
   1  14  13    0.18    1.27
   1 -14  13    7.59    5.98
  -1 -14 -14   19.06    4.68
  -1  14 -14   16.80    2.83
   1  14  14   20.61    4.66
  -1 -14 -15   38.76    6.36
   1  14  15   35.89    6.06
  -1  14 -15   46.80    4.59
  -1 -14 -16    3.35    2.28
  -1  14 -16   13.52    2.50
   1  15 -17    8.44    2.03
   1  15 -16    6.04    1.81
   1 -15 -16    7.84    3.12
   1  15 -15   17.58    2.92
   1 -15 -15   13.82    4.11
  -1  15  15   21.32    4.30
   1  15 -14  123.38    7.45
  -1  15  14  108.36    9.03
  -1  15  13   51.73    6.10
  -1 -15  13   88.91   14.46
  -1 -15  12   76.37    7.76
  -1  15  12   72.08    6.91
  -1  15  11  108.10    8.13
   1 -15 -11  116.45    6.86
   1  15 -11  102.58    6.72
  -1 -15  11   83.55    7.68
  -1 -15  11   87.61    9.71
   1  15 -11   92.51    8.21
  -1  15  10   93.49    7.28
   1 -15 -10  109.45    6.58
   1  15 -10  102.01    6.66
  -1 -15  10   82.84    7.29
  -1 -15  10   87.26    9.38
   1 -15 -10   80.14    4.28
   1  15 -10   87.98    7.92
  -1  15   9  150.58    8.89
   1 -15  -9  170.77    8.08
   1  15  -9  148.75    7.98
  -1 -15   9  139.09   11.52
   1  15  -9  142.38    9.91
   1 -15  -9  116.22    4.79
  -1 -15   8  152.32   14.20
   1 -15  -8  152.53    7.71
   1  15  -8  128.55    7.35
  -1 -15   8  107.27    7.37
  -1  15   8  169.13    9.09
   1 -15  -8  120.94    4.43
   1 -15  -8  151.99    5.28
   1  15  -8  124.99    9.06
  -1 -15   8  109.83    9.93
  -1 -15   7  227.11   15.42
   1 -15  -7   99.57    6.24
   1  15  -7  215.06    9.36
  -1 -15   7  160.58    8.48
  -1  15   7  102.33    6.85
   1  15  -7  207.16   11.31
   1 -15  -7   86.02    3.35
   1 -15  -7   97.49    3.88
  -1 -15   7  168.78   11.71
  -1 -15   6   43.12    4.32
   1 -15  -6   35.04    1.90
  -1 -15   6   49.85    6.09
   1  15  -6   50.77    5.47
   1 -15  -6   37.71    2.18
   1  15  -6   55.25    4.72
  -1  15   5   30.45    3.54
   1  15  -5   31.60    3.56
  -1 -15   5   34.46    3.87
  -1  15   5   33.57    3.67
   1 -15  -5   40.02    2.05
   1 -15  -5   34.90    1.78
   1  15  -5   35.90    4.50
  -1 -15   5   32.05    4.66
   1 -15  -4   29.17    1.79
   1  15  -4    2.91    1.22
  -1 -15   4    0.98    1.04
   1  15  -4    1.50    1.10
   1 -15  -4   29.77    1.75
  -1  15   4   34.64    3.68
  -1 -15   4    4.70    1.65
   1 -15  -4   29.37    5.00
  -1  15   4   29.42    3.44
   1 -15  -3 2141.45   19.86
  -1 -15   3 2427.33   36.76
  -1  15   3 2080.83   20.43
   1  15  -3 2551.68   31.88
   1 -15  -3 2106.07   39.72
  -1  15   3 2160.44   30.09
  -1  15   3 1986.59   29.13
  -1 -15   2 4564.68   50.36
   1 -15  -2 5353.16   61.32
  -1 -15   2 4516.61   43.67
  -1  15   2 5211.07   48.67
   1  15  -2 4964.32   50.24
  -1  15   2 5533.08   50.67
   1  15  -1   70.45    5.56
  -1  15   1   92.80    5.56
  -1 -15   1   60.83    4.90
   1 -15  -1   98.63    7.11
  -1 -15   1   67.91    5.23
   1  15  -1   63.51    4.59
  -1  15   1   87.36    5.54
  -1  15   1   99.87    6.24
   1  15  -1   75.85    5.46
   1  15   0  842.80   19.06
   1 -15   0  766.70   16.37
  -1  15   0  824.76   17.63
  -1 -15   0  768.16   16.30
  -1 -15   0  866.00   21.25
   1  15   0  820.84   16.30
  -1  15   0  757.43   16.54
   1  15   0  880.01   18.75
   1  15   1  206.96    8.97
  -1  15  -1  278.60   10.69
  -1 -15  -1  201.89    7.77
   1 -15   1  289.76   10.89
   1  15   1  175.78    8.23
  -1 -15  -1  233.21   12.09
   1 -15   1  276.12    7.73
   1  15   1  175.41    7.25
  -1  15  -1  259.28    9.66
   1  15   2   70.04    4.83
  -1 -15  -2   67.61    4.24
   1 -15   2   47.58    4.86
   1  15   2   68.40    5.21
   1 -15   2   50.14    4.58
   1 -15   2   33.68    2.43
  -1 -15  -2   78.77    7.56
  -1  15  -2   42.95    4.02
   1  15   2   68.96    4.48
  -1 -15  -3  129.81    5.84
  -1 -15  -3  131.14    5.77
   1 -15   3  120.97    8.31
   1  15   3  137.55    7.57
   1 -15   3  146.84    8.55
  -1  15  -3  132.26    7.11
   1 -15   3  108.75    4.19
  -1 -15  -3  145.20   10.79
  -1  15  -3  104.46    4.44
   1  15   3  140.91    6.18
  -1  15  -4   30.65    4.26
  -1 -15  -4   48.91    3.52
   1  15   4   42.61    4.36
   1 -15   4   41.96    5.36
  -1  15  -4   28.21    3.38
   1 -15   4   26.98    2.11
  -1 -15  -4   46.32    6.45
   1 -15   4   34.00    4.72
  -1 -15  -4   43.96    3.35
  -1 -15  -5   52.15    3.72
  -1  15  -5   71.04    6.71
   1  15   5   49.75    4.89
   1 -15   5   94.78    9.19
   1 -15   5   73.24    3.87
   1 -15   5   75.71    7.41
  -1 -15  -5   58.16    3.87
  -1 -15  -5   67.13    7.97
  -1 -15  -5   52.72    3.44
  -1  15  -6   50.53    5.87
  -1 -15  -6   44.98    3.60
   1  15   6   46.69    4.94
  -1 -15  -6   47.88    3.14
  -1  15  -6   46.94    4.44
   1 -15   6   43.40    3.45
  -1 -15  -6   43.62    6.68
  -1 -15  -6   45.37    3.53
  -1 -15  -7  114.04    5.75
   1 -15   7   50.77    6.69
   1 -15   7   71.02    9.66
  -1 -15  -7  106.35    4.51
  -1  15  -7   55.18    4.88
  -1 -15  -7  112.86   10.85
  -1 -15  -7  101.96    5.67
  -1  15  -8   84.38    8.02
  -1 -15  -8   91.71    5.64
   1  15   8  101.51    7.86
   1 -15   8  122.70   13.51
  -1  15  -8   84.66    6.07
  -1 -15  -8   93.69    4.24
   1 -15   8   71.20    5.55
  -1 -15  -8  118.49   11.29
   1 -15   8   74.43    8.41
  -1  15  -9  215.58   13.01
   1  15   9  173.90   10.74
  -1  15  -9  224.15    9.90
   1 -15   9  217.37   10.48
  -1 -15  -9  204.76   14.94
   1 -15   9  209.97   14.60
   1  15  10  149.47   10.36
   1 -15  10  202.64   19.71
  -1  15 -10  104.86    6.83
   1 -15  10   97.57    7.63
  -1 -15 -10  159.72   13.26
  -1  15 -10   93.29    8.73
  -1  15 -11  559.68   15.92
   1  15  11  545.21   20.59
  -1 -15 -11  579.30   25.21
   1  15  12   11.94    3.36
  -1 -15 -12   10.90    3.86
  -1  15 -13   12.13    2.44
  -1 -15 -13   10.01    3.66
   1  15  13   18.38    4.24
  -1 -15 -14   10.18    3.62
   1 -15  14    5.52    5.19
  -1  15 -14    4.20    1.57
   1  15  15    2.36    2.06
  -1 -15 -15   -0.21    1.35
  -1  15 -16   26.80    3.43
   1  16 -16    3.74    1.50
   1 -16 -16    7.19    3.04
  -1  16  15    2.74    1.86
   1  16 -15    1.82    1.23
   1  16 -14   10.26    2.27
  -1  16  14    4.89    2.22
   1 -16 -14    5.27    2.88
   1  16 -13   16.56    2.87
   1 -16 -13   24.75    5.43
  -1  16  13   23.77    4.21
  -1 -16  12   88.76   14.01
  -1 -16  12   42.85    5.91
   1  16 -12   46.26    4.62
   1 -16 -12   67.30    8.72
  -1  16  12   73.66    7.01
   1  16 -11   13.81    2.60
  -1 -16  11   10.16    2.96
   1  16 -11   13.54    3.31
  -1  16  10   85.06    7.02
   1 -16 -10   88.94    5.97
  -1 -16  10   61.27    6.28
   1 -16 -10   52.77    3.22
   1  16 -10   70.23    7.20
  -1 -16  10   56.60    7.71
  -1  16   9    5.96    1.98
   1 -16  -9    8.34    1.95
   1  16  -9   27.37    3.54
  -1 -16   9   22.76    3.71
   1 -16  -9    5.70    1.04
   1  16  -9   24.64    4.27
  -1 -16   9   22.16    4.79
  -1 -16   8   69.12    9.71
  -1  16   8   31.39    4.02
   1 -16  -8   21.57    1.75
   1 -16  -8   22.89    1.94
  -1 -16   8   44.87    6.52
   1  16  -8   57.20    6.28
  -1 -16   7  305.59   17.87
   1 -16  -7  166.18    8.23
   1  16  -7  272.29   10.74
  -1 -16   7  209.54    9.67
  -1  16   7  180.39    9.17
   1 -16  -7  130.03    3.85
   1 -16  -7  146.74    4.43
  -1 -16   7  209.84   13.34
   1 -16  -6   31.90    1.88
  -1 -16   6   34.91    5.35
  -1 -16   6   28.99    3.61
  -1 -16   6   29.19    4.82
   1 -16  -6   29.33    1.64
   1  16  -6   25.36    4.04
   1 -16  -6   37.98    6.21
   1  16  -6   26.68    3.41
  -1 -16   5  187.28   11.46
   1  16  -5  242.50   11.90
  -1  16   5  238.46    9.99
   1  16  -5  233.31    9.80
  -1 -16   5  171.04    8.61
   1 -16  -5  220.15   14.21
   1 -16  -5  208.38    4.57
   1 -16  -4   50.40    2.39
   1  16  -4   21.28    3.46
  -1 -16   4   20.42    3.63
   1 -16  -4   57.92    2.56
  -1  16   4   59.95    4.97
  -1 -16   4   27.74    3.74
  -1 -16   4   21.13    2.83
  -1  16   4   59.20    5.03
   1 -16  -4   64.27    7.45
   1  16  -4   21.87    3.02
  -1 -16   3  571.07   17.93
  -1  16   3  694.36   11.44
   1  16  -3  665.06   16.21
  -1  16   3  706.49   17.03
  -1 -16   3  522.91   13.40
   1 -16  -3  646.34   22.09
  -1  16   3  668.97   16.66
  -1  16   2   64.01    5.08
  -1 -16   2   76.30    5.05
   1 -16  -2   48.97    5.73
  -1  16   2   52.78    4.56
  -1 -16   2   78.21    6.13
  -1  16   2   57.64    4.21
   1  16  -1   71.72    5.46
  -1  16   1   51.28    4.61
   1 -16  -1   39.97    4.74
  -1 -16   1   65.24    5.21
   1  16  -1   64.18    4.79
  -1  16   1   41.06    3.96
   1 -16  -1   41.86    3.49
   1  16  -1   67.85    5.65
  -1  16   1   46.63    4.16
  -1 -16   1   54.36    4.77
   1  16   0   74.98    5.53
   1 -16   0   81.88    5.66
  -1 -16   0   69.44    6.10
   1  16   0   71.54    4.93
   1 -16   0   84.31    5.50
  -1 -16   0   64.63    4.82
   1  16   1  365.49   12.26
  -1 -16  -1  324.72   10.15
   1 -16   1  347.18   12.35
  -1  16  -1  392.02   13.24
   1 -16   1  318.88    8.70
  -1 -16  -1  356.56   15.18
  -1  16  -1  366.46   11.86
   1  16   1  361.71   10.93
   1 -16   2  277.98   10.91
  -1 -16  -2  279.36    8.84
   1 -16   2  241.09   11.21
   1 -16   2  203.91    6.15
  -1 -16  -2  317.73   15.39
  -1  16  -2  223.13    9.34
  -1 -16  -3  418.46   10.74
  -1 -16  -3  413.69   10.54
   1 -16   3  468.70   16.83
   1  16   3  438.01   13.82
   1 -16   3  421.77    8.70
  -1 -16  -3  450.86   19.42
  -1  16  -3  414.86    8.99
  -1  16  -3  507.65   14.28
   1  16   3  479.19   12.12
  -1 -16  -4   79.80    4.50
   1 -16   4   65.34    6.68
  -1 -16  -4   70.41    4.25
  -1  16  -4   65.61    6.30
   1  16   4   67.63    5.58
  -1  16  -4   60.69    5.00
   1 -16   4   60.35    3.12
  -1  16  -4   58.01    3.46
  -1 -16  -4   86.30    8.90
   1  16   4   73.52    4.36
  -1  16  -5  233.56   12.43
  -1 -16  -5  246.90    8.10
   1  16   5  259.28   11.22
   1 -16   5  222.76    6.63
  -1 -16  -5  261.09    8.16
  -1 -16  -5  281.16   16.46
  -1  16  -5  247.05   10.21
  -1 -16  -6  213.90    7.72
  -1  16  -6  242.96   13.13
   1  16   6  225.30   10.83
  -1  16  -6  249.31   10.35
  -1 -16  -6  201.23    6.59
   1 -16   6  219.47    7.48
  -1 -16  -6  238.85   15.55
  -1 -16  -6  219.53    7.65
   1 -16   6  233.10   13.83
   1 -16   7   41.33    6.17
  -1 -16  -7   99.41    5.27
   1 -16   7   86.60   10.61
  -1 -16  -7   94.79    4.29
  -1  16  -7   52.81    4.84
   1 -16   7   44.00    3.88
  -1 -16  -7  114.00   10.97
  -1  16  -7   51.41    6.27
  -1 -16  -7   94.10    5.32
  -1 -16  -8   83.82    5.22
  -1  16  -8   68.89    7.42
   1  16   8   84.33    7.18
  -1  16  -8   76.65    5.83
   1 -16   8   73.26    5.49
  -1 -16  -8   93.41   10.12
   1 -16   8   68.76    8.25
   1  16   9   33.56    4.74
   1 -16   9   42.97    4.72
  -1  16  -9   34.51    5.40
   1 -16   9   37.98    6.42
  -1  16  -9   29.25    3.68
   1  16  10   12.79    3.18
  -1  16 -10    1.11    1.09
  -1 -16 -10   13.21    4.19
   1 -16  10    3.84    3.56
   1  16  11   11.54    3.14
  -1 -16 -11   13.17    4.18
   1 -16  12   15.88    6.99
  -1  16 -12    4.43    1.63
   1  16  12   22.03    4.39
   1 -16  13   13.66    7.15
  -1  16 -13    9.19    2.17
  -1 -16 -13    0.66    1.72
   1  16  13    2.11    1.84
  -1  16 -14   12.61    2.47
  -1 -16 -14   11.27    3.78
   1  16  15   26.90    5.25
  -1 -16 -15   27.04    5.39
  -1  16 -16    6.20    1.78
   1  17 -16    9.37    2.15
  -1  17  15   18.40    3.97
   1 -17 -15   15.18    4.31
   1  17 -15   13.39    2.53
  -1  17  14   53.68    6.37
   1  17 -14   68.99    5.58
   1 -17 -13   65.26    8.61
  -1  17  13   66.13    6.87
   1  17 -13   65.14    5.47
   1  17 -12   29.47    3.75
   1 -17 -12   19.74    4.94
  -1  17  12   28.03    4.40
   1  17 -11   94.23    6.56
  -1 -17  11   68.22    6.90
   1 -17 -11   76.98    9.39
  -1  17  11   97.45    7.80
   1  17 -10    8.20    2.67
   1 -17 -10    0.74    0.46
   1 -17 -10    1.85    2.15
  -1  17  10    1.31    1.25
   1  17 -10    9.47    2.22
  -1 -17  10    7.82    2.48
   1 -17 -10    0.99    0.99
   1  17  -9  455.36   18.36
  -1  17   9  309.91   12.96
   1 -17  -9  336.93   11.87
   1  17  -9  500.34   15.02
  -1 -17   9  418.99   15.12
   1 -17  -9  326.51   19.07
  -1 -17   9  412.91   20.62
   1  17  -8  539.20   15.56
   1 -17  -8  440.23   13.66
  -1 -17   8  413.08   14.17
  -1 -17   8  392.50   19.49
   1 -17  -8  358.02    7.07
   1 -17  -8  337.81    6.41
   1  17  -8  470.14   18.34
  -1  17   8  417.54   14.56
  -1  17   7    8.89    2.21
  -1 -17   7  111.58   10.90
   1  17  -7   80.63    5.98
   1 -17  -7   10.16    2.21
   1 -17  -7    8.30    3.34
   1 -17  -7    5.86    0.86
   1 -17  -7    5.57    0.75
  -1 -17   6  850.13   25.65
  -1 -17   6  570.30   15.68
   1  17  -6  623.00   20.18
  -1 -17   6  583.45   21.69
   1 -17  -6  554.95   23.76
   1  17  -6  663.48   17.04
   1 -17  -5  451.35    6.70
   1 -17  -5  418.11    6.29
  -1 -17   5  437.58   17.97
   1  17  -5  470.62   17.11
  -1  17   5  481.59   14.44
   1  17  -5  486.75   14.51
  -1 -17   5  404.16   13.39
   1 -17  -5  501.51   22.01
  -1  17   5  476.41   14.68
   1 -17  -4  208.55    5.04
  -1 -17   4  190.54   11.19
   1  17  -4  204.73   10.86
   1 -17  -4  224.17    5.28
  -1  17   4  220.72    9.68
  -1 -17   4  265.52   11.46
  -1 -17   4  174.57    8.05
  -1  17   4  221.77   10.04
   1 -17  -4  229.79   14.19
   1  17  -4  219.08    9.59
  -1 -17   3  583.13   18.47
   1 -17  -3  453.00    9.16
  -1  17   3  446.30    9.63
   1  17  -3  545.72   15.01
  -1  17   3  447.79   13.77
  -1 -17   3  462.40   12.68
   1 -17  -3  441.64   18.70
  -1  17   3  448.36   14.07
  -1 -17   2 1138.00   24.70
  -1  17   2 1543.48   23.41
   1 -17  -2 1586.24   20.39
   1  17  -2 1134.06   21.90
  -1  17   2 1473.27   25.33
   1 -17  -2 1475.41   32.20
  -1 -17   2 1198.74   21.11
  -1  17   2 1571.98   26.19
  -1  17   1  164.57    8.39
   1  17  -1  124.01    7.32
  -1 -17   1  122.77    7.24
  -1  17   1  150.33    7.76
   1  17  -1  115.50    6.64
   1 -17  -1  164.41    7.16
  -1 -17   1  135.69    7.76
   1  17  -1  127.95    8.06
   1  17   0  386.02   12.84
  -1 -17   0  346.18   13.79
  -1  17   0  355.09   11.91
   1  17   0  322.28   10.87
  -1  17   0  378.68   12.90
  -1 -17   0  339.75   11.50
   1  17   0  370.89   13.59
   1 -17   0  351.19   11.67
   1  17   1   42.52    4.29
  -1 -17  -1   32.00    3.27
   1 -17   1   51.44    4.89
   1  17   1   49.88    4.78
  -1  17  -1   59.52    5.35
   1 -17   1   45.29    3.41
  -1 -17  -1   45.84    5.60
  -1  17  -1   61.59    4.98
   1  17   1   49.73    4.23
   1 -17   2   24.08    3.33
   1  17   2   73.30    5.35
  -1  17  -2   45.38    4.90
   1 -17   2   28.44    4.01
  -1 -17  -2   47.72    3.79
   1 -17   2   27.84    2.38
  -1 -17  -2   51.13    6.38
  -1  17  -2   39.80    4.07
  -1 -17  -3  135.30    6.07
  -1 -17  -3  121.84    5.76
   1 -17   3  106.66    8.23
   1  17   3  146.15    8.08
   1 -17   3  120.76    7.82
   1 -17   3   96.08    4.26
  -1 -17  -3  139.58   11.03
  -1  17  -3  107.91    4.59
  -1  17  -3  124.10    7.20
   1 -17   4  143.78   10.11
  -1 -17  -4   94.06    4.92
  -1  17  -4  165.14   10.14
  -1 -17  -4   95.80    5.03
   1  17   4  106.68    7.07
  -1  17  -4  166.56    8.40
   1 -17   4  126.71    4.51
  -1 -17  -4   97.75    9.64
  -1  17  -4  138.61    5.20
   1  17   4  113.24    5.77
   1 -17   5   31.96    5.38
   1 -17   5   25.76    2.26
  -1 -17  -5   32.20    2.92
  -1  17  -5   31.13    4.68
  -1  17  -5   34.32    3.91
  -1 -17  -5   40.34    3.18
  -1 -17  -5   33.48    3.07
   1 -17   5   25.04    4.56
   1  17   6   91.61    6.98
  -1 -17  -6   76.18    4.22
   1 -17   6  105.52    9.53
  -1 -17  -6   80.37    4.54
   1 -17   6   91.74    4.72
  -1 -17  -6   79.97    9.22
  -1  17  -6  106.18    8.88
  -1  17  -7    5.50    2.32
   1 -17   7    5.47    2.49
  -1 -17  -7    5.71    1.36
  -1 -17  -7   12.90    4.10
  -1 -17  -7    7.25    1.32
   1 -17   7    5.68    3.43
   1 -17   7    6.56    1.63
  -1  17  -7    6.53    1.85
  -1  17  -8   46.19    6.25
  -1 -17  -8   40.51    3.55
   1  17   8   56.44    5.92
   1 -17   8   62.38    9.71
  -1  17  -8   41.06    4.34
   1 -17   8   41.44    4.10
   1 -17   8   45.69    6.91
  -1  17  -9  110.09    9.70
  -1  17  -9  122.99    7.46
   1  17   9  112.34    8.62
  -1 -17  -9  114.23   11.38
  -1 -17 -10   54.13    7.93
   1  17  10   60.76    6.61
  -1  17 -11  125.19    7.54
   1  17  11  141.12   10.34
  -1 -17 -11  138.96   12.50
  -1  17 -12   66.74    5.50
   1  17  12   73.03    7.72
  -1 -17 -12   76.95    9.29
   1  17  13   41.48    6.06
  -1  17 -13   47.81    4.66
  -1 -17 -14   15.32    4.26
  -1  17 -14   15.36    2.69
   1  17  15    3.42    2.12
  -1  17 -15    5.69    1.73
  -1 -17 -15    2.45    2.14
   1  18 -16    3.33    1.41
   1 -18 -16    2.21    2.01
  -1  18  15   -0.16    1.15
   1 -18 -15   -0.85    1.68
  -1  18  14    2.26    1.62
   1 -18 -14    1.12    1.82
  -1  18  13   18.26    3.77
   1 -18 -13   19.28    4.92
   1  18 -13   26.42    3.54
  -1  18  12   11.67    2.95
  -1 -18  12    8.79    5.26
   1 -18 -12   10.05    3.72
   1  18 -12    2.93    1.44
  -1  18  11    4.22    1.88
   1 -18 -11    6.37    3.09
  -1  18  10   69.57    6.40
   1  18 -10   52.78    4.98
  -1 -18  10   44.71    5.33
   1 -18 -10   73.21    9.32
   1 -18 -10   36.74    2.20
  -1  18   9   54.30    5.51
   1 -18  -9   56.05    4.97
  -1 -18   9   88.47    6.98
  -1 -18   9   91.52    9.94
   1 -18  -9   35.73    1.98
   1  18  -9  112.89    9.40
  -1  18   8  184.59    9.77
  -1 -18   8  269.58   18.60
   1 -18  -8  178.12    8.81
   1  18  -8  216.06    9.95
  -1 -18   8  165.93    8.96
   1 -18  -8  195.26   14.86
  -1 -18   8  161.30   12.79
   1 -18  -8  113.06    3.37
   1  18  -8  212.78   12.65
   1 -18  -8  115.05    3.19
  -1  18   7  143.70    8.35
  -1 -18   7  157.47   12.80
   1  18  -7  110.89    7.12
  -1 -18   7   76.33    5.89
   1 -18  -7  157.09   13.19
   1 -18  -7   80.00    2.43
   1  18  -7  109.81    8.93
  -1 -18   7   84.70    8.92
   1 -18  -7   86.89    2.40
  -1 -18   6  667.66   22.63
  -1 -18   6  406.12   13.29
  -1 -18   6  421.22   18.83
   1 -18  -6  433.46   21.43
   1  18  -6  505.19   15.06
   1 -18  -5  579.03    7.49
   1  18  -5  531.53   18.79
   1 -18  -5  593.61    7.44
  -1 -18   5  556.23   20.76
  -1  18   5  663.55   17.34
   1  18  -5  561.29   15.94
  -1 -18   5  474.19   14.66
   1 -18  -5  751.05   27.27
  -1  18   5  693.31   18.41
   1 -18  -4   46.97    2.52
   1  18  -4   67.14    6.40
  -1 -18   4   51.50    5.99
  -1  18   4   40.41    4.28
  -1 -18   4   66.93    5.87
   1  18  -4   61.09    5.20
  -1 -18   4   35.93    3.73
   1 -18  -4   57.15    7.31
   1 -18  -4   37.53    2.17
  -1  18   3   28.12    3.54
  -1 -18   3   23.39    2.96
   1 -18  -3   36.05    5.56
  -1  18   3   28.09    3.66
   1 -18  -3   36.06    2.66
  -1 -18   3   18.78    3.47
  -1  18   2   35.77    3.99
  -1 -18   2   46.72    4.13
   1  18  -2   36.93    3.94
  -1  18   2   38.00    4.16
  -1  18   2   39.43    3.83
   1  18  -2   47.36    5.19
  -1 -18   2   45.86    4.99
   1 -18  -2   40.18    3.26
   1  18  -1   11.39    2.38
   1 -18  -1   53.49    5.60
   1  18  -1   12.01    2.27
  -1  18   1   47.92    4.54
  -1  18   1   46.34    4.58
   1 -18  -1   48.70    4.05
   1  18  -1   12.55    2.73
  -1 -18   1   11.40    2.39
   1  18   0  112.18    7.03
  -1 -18   0  115.96    8.09
   1 -18   0   94.71    6.32
  -1  18   0   98.31    6.44
   1  18   0  108.38    6.51
   1  18   0  128.79    8.30
  -1  18   0  120.39    7.61
  -1 -18   0  110.10    6.73
   1 -18   0  101.24    6.44
   1  18   1  677.37   17.48
  -1  18  -1  771.36   20.09
  -1 -18  -1  686.68   15.74
   1  18   1  809.42   20.07
   1 -18   1  736.55   19.20
   1 -18   1  675.42   13.64
  -1 -18  -1  783.17   23.15
   1  18   1  720.92   16.92
   1 -18   2  215.39    9.87
  -1 -18  -2  175.12    7.42
   1 -18   2  180.98   10.25
  -1  18  -2  222.37   11.19
  -1 -18  -2  196.20   12.53
  -1  18  -2  198.72    9.21
   1  18   2  189.51    8.55
  -1 -18  -3  234.36    8.04
   1  18   3  234.83   10.37
   1 -18   3  271.15   11.85
   1  18   3  264.15    9.90
  -1  18  -3  214.64    9.68
  -1 -18  -3  275.90   15.65
   1 -18   3  216.19   12.00
  -1 -18  -3  232.99    8.13
  -1 -18  -4    2.04    0.83
   1 -18   4    3.39    1.75
  -1  18  -4    8.00    2.43
  -1 -18  -4    2.25    0.88
  -1  18  -4    3.04    0.93
  -1 -18  -4    3.39    2.35
   1  18   4    1.97    1.24
   1 -18   4    9.50    2.71
   1 -18   4    3.50    0.89
  -1  18  -4    5.69    1.73
  -1 -18  -5   59.41    3.95
  -1  18  -5   53.65    6.21
   1  18   5   69.76    5.98
   1 -18   5   66.10    7.53
   1 -18   5   37.58    2.66
   1 -18   5   50.96    6.57
  -1 -18  -5   68.13    4.08
  -1  18  -5   40.46    2.93
  -1 -18  -5   82.00    9.24
  -1  18  -5   54.09    4.93
   1  18   6  157.40    9.24
  -1 -18  -6  150.53    6.13
  -1  18  -6  193.51    9.33
   1 -18   6  159.22    6.00
  -1 -18  -6  162.69    6.35
   1 -18   6  174.60   12.54
  -1 -18  -6  152.13    6.35
  -1  18  -6  175.44   11.63
   1 -18   7  221.84   16.64
  -1  18  -7  140.00    7.99
   1 -18   7  129.34    6.17
  -1 -18  -7  195.00   14.72
  -1 -18  -7  164.12    6.75
   1  18   8  141.33    9.30
  -1  18  -8  133.13    7.80
  -1 -18  -8  162.93   13.61
  -1 -18  -8  107.49    5.57
  -1  18  -8  133.41   10.69
   1  18   9    9.99    2.71
  -1 -18  -9   16.17    4.58
  -1  18  -9   15.27    2.74
  -1  18 -10   12.41    2.48
   1  18  10    6.94    2.43
  -1 -18 -10    7.72    3.43
  -1  18 -11   10.47    2.32
  -1 -18 -11    7.41    3.40
   1  18  12    4.73    2.28
  -1 -18 -12    4.09    2.63
   1  18  13   10.51    3.15
  -1  18 -13    1.27    1.05
  -1 -18 -13   11.06    3.87
  -1  18 -14   60.40    5.13
   1 -18  14  149.71   21.25
  -1  18 -15   19.90    2.98
  -1 -18 -15   14.05    4.03
   1  18  15   18.41    4.29
   1  19 -16   26.30    3.39
   1  19 -15   16.97    2.80
  -1  19  15   17.50    3.85
   1 -19 -15   10.59    3.67
   1  19 -14    9.07    2.15
  -1  19  14    4.83    2.19
   1 -19 -14    7.56    3.26
   1 -19 -13   40.00    6.90
  -1  19  13   44.04    5.62
   1 -19 -12   29.03    6.02
  -1  19  12   29.55    4.53
   1  19 -12   25.25    3.49
   1 -19 -11   64.08    8.79
  -1  19  11   68.28    6.59
   1  19 -11   73.88    5.89
   1  19 -10   74.62    5.94
  -1  19  10   94.53    7.50
  -1  19   9  101.02    7.50
   1 -19  -9  108.46    6.92
   1  19  -9  179.87    9.17
  -1 -19   9  139.44    8.65
   1 -19  -9   93.39   10.61
   1  19  -9  181.52   12.18
  -1  19   8  329.35   13.16
   1  19  -8  386.96   13.50
   1 -19  -8  294.14   11.56
  -1 -19   8  278.24   11.57
   1 -19  -8  335.44   19.83
  -1 -19   8  303.55   17.92
   1  19  -8  344.05   16.52
  -1 -19   7   32.00    5.71
   1  19  -7   27.90    4.69
  -1  19   7   38.46    4.43
  -1 -19   7   40.30    6.57
   1  19  -7   27.20    3.65
  -1 -19   7   21.04    3.22
   1 -19  -7   43.30    7.17
   1 -19  -7   49.89    4.93
  -1 -19   6  374.82   16.87
   1  19  -6  287.75   11.60
  -1 -19   6  256.10   10.66
   1 -19  -6  340.83   19.31
  -1 -19   6  245.46   14.77
   1  19  -6  277.99   14.26
   1 -19  -5  371.05    5.68
  -1 -19   5  428.62   18.56
   1 -19  -5  417.53    6.00
  -1  19   5  471.70   14.88
  -1 -19   5  552.86   18.25
   1  19  -5  440.48   14.32
  -1 -19   5  367.92   12.92
   1 -19  -5  537.19   23.42
  -1  19   5  508.64   16.31
   1 -19  -4   34.54    2.11
   1 -19  -4   43.67    2.51
  -1 -19   4   61.75    6.72
  -1  19   4   39.45    4.29
  -1 -19   4   82.32    6.59
  -1 -19   4   50.60    4.44
  -1  19   4   46.78    4.96
   1 -19  -4   43.89    6.61
   1  19  -4   66.07    5.53
  -1  19   3  372.91    9.52
   1 -19  -3  391.96    9.13
  -1  19   3  369.17   12.85
   1 -19  -3  384.07   18.16
  -1  19   3  359.42   13.38
  -1  19   2  312.06   11.90
  -1 -19   2  236.72    9.38
   1 -19  -2  324.46   15.47
   1  19  -2  252.21   10.57
  -1  19   2  319.15   12.32
   1 -19  -2  307.75    9.35
  -1 -19   2  228.03   11.45
   1  19  -2  288.44   13.22
  -1  19   2  343.05   11.67
   1  19  -1  142.04    8.16
  -1 -19   1  143.40    8.01
   1 -19  -1  204.89   11.00
   1  19  -1  129.90    7.50
  -1  19   1  187.92    9.20
   1 -19  -1  209.03    8.62
  -1 -19   1  138.45    8.29
  -1  19   1  192.10    9.67
   1  19  -1  143.84    9.24
   1  19   0  102.03    6.80
   1 -19   0   78.70    5.87
  -1  19   0   77.33    5.88
   1  19   0  102.64    6.56
   1  19   0  111.12    8.01
  -1 -19   0   85.47    6.10
  -1  19   0   88.96    6.82
   1 -19   0   67.90    5.46
   1  19   1  295.99   12.46
  -1  19  -1  201.27   10.55
   1 -19   1  171.40    9.47
  -1 -19  -1  241.48    9.53
   1 -19   1  159.40    6.71
  -1 -19  -1  274.16   13.80
   1  19   1  254.24   10.78
   1 -19   2   37.59    4.26
  -1 -19  -2   43.92    3.80
  -1  19  -2   47.73    5.40
   1  19   2   57.35    5.08
  -1 -19  -2   48.20    6.39
   1  19   2   47.61    4.51
  -1  19  -2   44.65    4.50
  -1 -19  -3  244.07    8.21
   1  19   3  239.83   10.61
   1 -19   3  311.22   12.76
   1 -19   3  242.37   13.03
  -1 -19  -3  233.73    8.37
   1 -19   3  196.73    6.40
  -1 -19  -3  283.72   16.12
  -1  19  -3  251.74   10.65
   1  19   3  270.25   10.47
   1 -19   4   95.43    8.66
  -1 -19  -4   36.82    3.06
   1  19   4   31.58    3.98
   1 -19   4  141.97    9.56
  -1 -19  -4   39.58    3.30
   1 -19   4   75.14    3.48
  -1 -19  -4   37.47    6.34
   1  19   4   40.18    3.84
  -1  19  -4   91.05    6.43
   1 -19   5   59.42    7.20
  -1 -19  -5  142.83    5.82
  -1  19  -5   71.58    7.34
   1  19   5  147.96    8.72
   1 -19   5   88.04    8.60
   1 -19   5   46.62    2.86
  -1 -19  -5  167.40   13.31
  -1  19  -5   75.35    5.89
  -1  19  -6  109.30    9.31
  -1 -19  -6   66.65    4.15
  -1  19  -6  133.75    7.83
  -1 -19  -6   60.05    4.01
   1 -19   6   85.41    4.21
   1  19   6   75.47    6.44
  -1 -19  -6   69.15    8.87
   1 -19   6  114.79   10.41
  -1  19  -7    4.52    2.15
  -1 -19  -7    2.31    0.91
  -1  19  -8   13.48    2.61
  -1 -19  -8   19.87    2.36
   1  19   8   20.14    3.62
  -1  19  -9   77.08    5.99
   1  19   9   64.59    6.57
  -1 -19  -9   65.13    8.86
  -1  19 -10   40.44    4.37
  -1 -19 -10   26.11    5.73
   1  19  10   24.22    4.24
  -1  19 -11   34.70    4.02
  -1 -19 -11   26.01    5.78
   1  19  12   84.42    8.21
  -1 -19 -12   85.65    9.89
  -1 -19 -13   32.19    6.14
   1  19  13   39.85    5.84
  -1  19 -13   50.16    4.72
  -1 -19 -14   79.67    9.19
  -1  19 -14   53.05    4.82
  -1  19 -15    6.23    1.78
   1  19  15   14.79    3.90
  -1  20  15    4.20    2.15
   1 -20 -15    3.79    2.48
   1  20 -15    6.04    1.80
   1  20 -14   10.03    2.24
  -1 -20  14   22.28    8.13
   1 -20 -14   16.86    4.52
  -1  20  14   12.27    3.19
   1 -20 -13    2.78    2.38
   1  20 -13    8.87    2.16
  -1  20  13    2.99    1.76
   1 -20 -12    6.93    3.31
  -1  20  12    7.43    2.43
  -1  20  11   50.93    5.69
   1  20 -11   34.41    4.08
   1 -20 -10   22.13    5.49
  -1 -20  10   37.62    8.23
   1 -20  -9  125.46   12.40
  -1  20   9  129.34    8.52
  -1  20   8  183.40    9.86
  -1 -20   8  227.44   16.87
   1 -20  -8  168.91    8.91
   1  20  -8  164.48    8.89
  -1 -20   8  132.48    7.95
   1 -20  -8  196.38   15.35
   1  20  -8  173.95   12.07
  -1 -20   7   77.88    8.97
   1  20  -7   87.98    8.44
  -1  20   7  110.12    7.44
  -1 -20   7  133.25   11.57
   1  20  -7   89.22    6.57
  -1 -20   7   73.07    5.75
   1 -20  -7  122.17   12.03
   1 -20  -7  126.02    7.97
   1  20  -6  705.15   18.53
  -1 -20   6  553.55   15.81
   1 -20  -6  570.11   25.31
  -1 -20   6  606.48   23.84
   1  20  -6  686.23   23.01
  -1 -20   5  579.51   22.11
   1  20  -5  670.29   21.99
  -1  20   5  719.20   18.53
  -1 -20   5  882.05   23.10
   1  20  -5  656.99   17.80
  -1 -20   5  582.82   16.34
   1 -20  -5  719.31   27.59
  -1  20   5  750.13   20.50
   1 -20  -4  112.70    3.80
  -1  20   4  139.99    8.08
  -1 -20   4  142.84    8.77
   1 -20  -4  134.93    4.51
  -1 -20   4  116.11    9.43
   1 -20  -4  148.03   12.13
  -1  20   4  137.69    8.70
  -1 -20   3  130.15    6.99
  -1  20   3  119.53    7.43
   1  20  -3  151.74    8.41
  -1 -20   3  143.84    9.90
  -1  20   3  115.00    5.46
   1 -20  -3  119.75    5.20
  -1  20   2   16.13    2.85
  -1 -20   2   16.27    2.60
   1 -20  -2   18.10    3.93
   1  20  -2   15.64    2.77
  -1  20   2   13.13    2.68
  -1 -20   2   16.33    3.22
  -1  20   2   19.57    2.94
   1  20  -2   19.68    3.64
   1 -20  -2   19.46    2.47
   1  20  -1  192.01    9.66
   1 -20  -1  228.72   11.75
  -1 -20   1  197.86    9.49
  -1  20   1  199.26    9.73
   1  20  -1  167.59    8.78
   1 -20  -1  223.98    9.22
   1  20  -1  193.62   11.06
  -1  20   1  218.82   10.75
   1  20   0  373.05   13.29
   1 -20   0  388.72   13.02
  -1 -20   0  383.02   14.99
   1  20   0  349.93   12.62
  -1  20   0  367.19   13.14
   1 -20   0  376.72   13.25
  -1 -20   0  346.88   12.67
  -1  20   0  416.49   15.41
   1  20   0  377.47   15.28
   1  20   1   41.88    4.49
  -1 -20  -1   33.47    3.71
  -1  20  -1  175.96   10.22
   1  20   1   51.58    5.44
  -1 -20  -1   36.79    5.27
  -1  20  -1  150.88    8.33
   1  20   1   46.74    4.62
   1 -20   2   48.04    4.85
   1  20   2   96.43    6.78
   1 -20   2   35.05    4.82
  -1 -20  -2   87.60    5.48
  -1  20  -2   45.67    5.43
   1 -20   2   31.65    2.76
  -1 -20  -2   93.93    8.89
  -1  20  -2   39.33    4.32
   1  20   2   86.64    6.30
   1 -20   3   92.56    8.25
  -1 -20  -3  102.93    5.31
   1  20   3  107.86    7.19
   1 -20   3  137.54    8.58
  -1 -20  -3  110.65    5.83
   1 -20   3   81.76    4.20
  -1 -20  -3  120.54   10.69
   1  20   3  116.49    7.20
  -1  20  -3   90.94    6.53
   1 -20   4   19.04    4.09
  -1 -20  -4   23.67    2.44
   1 -20   4   23.31    4.05
   1  20   4   26.37    3.70
   1 -20   4   11.76    1.50
  -1 -20  -4   23.91    5.17
   1  20   4   31.81    3.62
  -1  20  -4   20.90    3.21
   1  20   5   12.18    2.69
   1 -20   5   13.70    3.58
   1 -20   5    5.20    1.06
  -1  20  -5   11.31    3.12
   1 -20   5    8.04    2.86
  -1 -20  -5    9.03    1.59
  -1  20  -5    9.84    2.27
  -1 -20  -5   12.54    3.98
   1 -20   6  110.67   10.48
  -1  20  -6  130.02   10.41
  -1 -20  -6  105.09    5.15
   1  20   6  128.90    8.43
  -1 -20  -6   96.66    5.26
  -1 -20  -6  131.75   12.27
  -1  20  -6  141.02    8.13
   1 -20   7  111.46   11.76
  -1  20  -7   87.38    6.41
  -1 -20  -7   44.51    7.38
  -1 -20  -7   37.04    3.05
  -1  20  -7   82.37    8.56
   1  20   8    1.66    1.37
   1 -20   8    0.57    2.47
  -1 -20  -8    1.79    0.81
  -1  20  -8    2.60    1.35
  -1  20  -9   61.73    5.38
  -1 -20  -9   52.01    7.99
   1  20   9   52.15    5.92
   1  20  10    4.33    2.02
  -1  20 -10    3.22    1.45
  -1 -20 -10    7.96    3.57
   1 -20  11    6.65    4.60
  -1 -20 -11    2.37    2.43
  -1  20 -11    2.05    1.29
  -1  20 -12   13.76    2.59
   1  20  12   11.91    3.28
  -1 -20 -12   12.22    4.16
  -1 -20 -13   37.81    6.60
   1  20  13   37.71    5.67
  -1  20 -13   30.60    3.71
  -1 -20 -14   98.32   10.19
  -1  20 -14  114.12    6.96
   1  20  14  108.33    9.65
   1  20  15   35.94    5.78
   1 -21 -15   10.72    3.62
  -1  21  15   10.19    2.98
  -1  21  14    3.86    1.97
   1 -21 -14    6.41    3.02
   1  21 -14    5.74    1.79
   1  21 -13   32.97    3.93
   1 -21 -13   32.12    6.23
  -1  21  13   28.99    4.58
  -1 -21  12   13.93    6.27
  -1  21  12   12.25    3.03
   1  21 -12    5.44    1.81
   1 -21 -11   50.56    7.95
  -1  21  11   51.23    5.72
   1  21 -11   56.68    5.22
  -1  21  10   79.34    6.89
   1 -21 -10   77.25    9.83
   1  21  -9  122.51    7.72
  -1  21   9  130.84    8.59
   1 -21  -8   16.38    2.98
  -1 -21   8   16.63    4.93
   1 -21  -8   17.76    4.92
  -1  21   8   11.16    2.58
   1  21  -7   39.03    5.83
  -1  21   7   55.90    5.41
  -1 -21   7   43.81    6.83
   1  21  -7   35.46    4.23
  -1 -21   7   21.42    3.24
   1 -21  -7   52.54    8.05
   1 -21  -7   51.41    5.27
   1  21  -6   66.15    5.76
  -1 -21   6   59.40    5.19
  -1 -21   6   67.60    8.18
   1  21  -6   79.25    8.00
  -1 -21   5  426.73   19.47
   1  21  -5  531.40   20.16
  -1  21   5  427.95   14.54
   1  21  -5  495.41   15.71
  -1 -21   5  404.06   13.74
   1 -21  -5  498.96   23.43
  -1  21   5  470.60   16.80
   1 -21  -4   29.82    2.18
  -1 -21   4   26.10    4.66
  -1  21   4   38.89    4.34
  -1 -21   4   35.08    4.47
   1  21  -4   31.34    3.98
  -1  21   4   38.32    4.79
   1 -21  -4   24.71    1.79
  -1  21   3  126.45    7.74
  -1 -21   3  135.37    7.24
   1 -21  -3  152.82   11.85
  -1  21   3  133.26    8.68
   1  21  -3  169.26    9.11
  -1  21   3  137.84    6.16
   1 -21  -3  146.50    5.90
  -1 -21   3  168.52   10.99
  -1  21   2  261.04   11.17
   1 -21  -2  252.72    8.98
  -1 -21   2  180.61   10.74
  -1  21   2  270.42   11.14
  -1 -21   2  179.64    8.44
   1 -21  -2  269.64   14.49
   1  21  -2  183.86    9.48
  -1  21   2  253.91   11.68
   1  21  -1    4.34    1.74
   1 -21  -1   20.82    2.96
  -1  21   1   26.03    3.91
  -1 -21   1    2.18    1.33
   1  21  -1    5.90    2.19
  -1 -21   1    3.51    1.59
  -1  21   1   23.33    3.47
   1 -21  -1   23.74    4.06
   1  21  -1    4.29    1.57
   1  21   0  497.56   15.65
   1 -21   0  537.30   15.41
  -1 -21   0  545.71   18.08
   1  21   0  479.30   15.27
  -1  21   0  500.02   15.75
   1  21   0  539.85   18.94
  -1 -21   0  480.93   15.36
  -1  21   0  580.58   18.95
   1  21   1  540.05   16.22
   1  21   1  606.98   19.21
   1 -21   1  535.48   17.81
  -1 -21  -1  559.05   20.19
  -1  21  -1  545.20   16.33
   1  21   1  542.31   16.20
   1 -21   2   10.73    1.74
   1 -21   2   14.59    3.26
  -1  21  -2   14.21    3.23
   1  21   2   13.23    2.67
   1 -21   2   16.28    2.96
   1  21   2   14.53    2.79
  -1 -21  -2   12.47    3.55
  -1 -21  -3  103.98    5.31
   1 -21   3  114.19    9.39
   1  21   3  129.42    8.04
   1 -21   3  139.17    8.71
  -1  21  -3  135.76   10.03
  -1 -21  -3  111.46    5.91
   1 -21   3   91.60    4.48
  -1 -21  -3  121.82   10.87
   1  21   3  129.24    7.91
  -1  21  -3  119.56    7.60
   1  21   4    7.53    1.97
  -1 -21  -4    1.93    2.09
   1  21   4    1.15    1.10
  -1 -21  -4    1.70    0.83
   1 -21   4    4.82    2.31
  -1 -21  -4    1.50    0.68
   1 -21   4    7.91    2.54
   1 -21   4    2.84    0.86
  -1  21  -4    4.67    1.67
   1 -21   5  101.38    9.85
   1  21   5  148.38    8.87
  -1 -21  -5  140.49    6.00
  -1  21  -5  118.36    9.95
   1 -21   5  161.37   11.56
  -1 -21  -5  163.41   13.54
  -1  21  -5  115.96    7.49
   1  21   6   55.85    5.62
  -1 -21  -6   49.00    3.46
  -1  21  -6   51.03    6.76
  -1 -21  -6   47.95    7.61
  -1  21  -6   63.36    5.53
  -1 -21  -7   30.04    2.69
  -1 -21  -7   35.11    6.68
   1  21   8  236.01   12.11
  -1 -21  -8  270.03   18.01
  -1  21  -9   17.07    2.92
   1  21   9    7.45    2.44
   1  21  10   15.55    3.43
  -1 -21 -10   15.12    4.68
  -1  21 -10    5.33    1.76
  -1 -21 -11   43.68    7.29
  -1  21 -11   39.54    4.29
  -1  21 -12   33.31    3.91
  -1 -21 -12   21.75    5.28
   1  21  12   23.56    4.39
  -1 -21 -13   41.04    6.84
   1  21  13   41.51    5.90
   1  21  14   33.88    5.49
  -1  21 -14   34.53    3.85
  -1 -21 -14   42.03    6.77
   1  21  15   16.89    4.04
   1  22 -15   13.12    2.47
  -1  22  15   10.19    2.99
   1 -22 -15   10.28    3.58
   1  22 -14   15.10    2.67
   1 -22 -14   16.86    4.52
  -1  22  14   18.69    3.82
   1  22 -13    2.05    1.27
  -1  22  13    0.42    1.15
  -1  22  12   13.17    3.08
   1 -22 -12   14.72    4.51
   1 -22 -11   26.86    5.93
  -1  22  11   33.92    4.69
  -1  22  10   11.45    2.78
   1 -22 -10    6.34    3.28
   1 -22  -9   31.29    6.44
  -1  22   9   36.96    4.63
  -1  22   8   10.28    2.52
   1 -22  -8    8.97    3.88
   1  22  -7  101.96    7.18
   1 -22  -7  106.79   11.54
  -1  22   7   90.67    6.95
  -1 -22   6  112.79    9.36
   1  22  -6  103.94    7.28
  -1 -22   6   68.42    5.56
   1 -22  -6   52.71    8.06
   1  22  -6  104.84    9.43
  -1 -22   5  643.35   20.06
  -1 -22   5  439.88   20.28
   1  22  -5  551.03   21.22
  -1 -22   5  390.36   13.54
  -1  22   5  550.17   16.57
  -1  22   5  583.84   19.30
   1 -22  -4  167.67    4.59
  -1  22   4  207.32   10.01
  -1 -22   4   91.81    7.21
  -1 -22   4   58.58    4.94
   1 -22  -4  242.18   15.94
   1  22  -4   69.59    5.98
  -1  22   4  215.76   11.59
   1 -22  -4  198.80    5.63
  -1 -22   4   66.02    7.53
  -1  22   3   48.41    4.90
   1 -22  -3   52.75    7.10
  -1  22   3   42.00    5.09
   1  22  -3   79.40    6.37
  -1  22   3   47.17    3.72
   1  22  -3   86.60    8.14
   1 -22  -3   45.57    3.40
  -1 -22   3   76.92    7.64
  -1  22   2   15.20    2.87
  -1 -22   2   16.74    2.73
   1 -22  -2   13.31    3.51
   1  22  -2   19.13    3.18
  -1  22   2   18.80    3.35
   1  22  -2   19.88    3.93
  -1 -22   2   16.29    3.40
  -1  22   2   18.74    3.09
   1  22  -1   83.32    6.61
  -1 -22   1   81.51    6.19
   1 -22  -1   87.03    7.40
   1  22  -1   77.17    6.27
  -1  22   1   79.47    6.50
  -1 -22   1   79.91    6.88
  -1  22   1   78.07    6.97
   1 -22  -1   85.33    6.04
   1  22  -1   84.62    7.90
   1  22   0  787.08   19.96
  -1 -22   0  846.90   22.67
   1 -22   0  689.07   17.59
  -1  22   0  677.75   18.97
  -1 -22   0  756.92   19.81
   1  22   1  158.55    8.83
  -1  22  -1  354.03   15.65
  -1 -22  -1  159.48    8.43
   1 -22   1  322.89   14.10
  -1 -22  -1  173.02   11.28
   1 -22   1  274.72    9.17
   1  22   1  151.05    8.86
  -1  22  -1  295.85   12.22
   1 -22   2   57.32    3.81
   1 -22   2   71.64    7.19
  -1 -22  -2  115.44    6.66
  -1  22  -2   87.61    8.01
   1 -22   2   89.93    6.76
  -1  22  -2   79.05    6.32
   1  22   2  124.92    8.15
   1 -22   3  143.72   10.77
   1  22   3  136.99    8.34
   1 -22   3  200.23   10.52
  -1 -22  -3  139.37    6.78
  -1  22  -3  173.46   11.62
   1 -22   3  112.27    5.03
  -1 -22  -3  151.02   12.16
   1  22   3  155.55    9.03
  -1  22  -3  156.26    8.83
   1 -22   4   77.66    8.45
   1  22   4   86.24    6.69
  -1 -22  -4   77.50    4.72
   1 -22   4  106.94    8.41
  -1 -22  -4   92.98   10.01
  -1  22  -4   77.57    6.23
   1  22   4   81.82    6.27
   1  22   5  150.51    8.99
  -1  22  -5  160.16   11.93
  -1 -22  -5  141.43    6.06
  -1 -22  -5  171.01   13.92
  -1  22  -5  152.05    8.66
   1  22   6  134.84    8.70
  -1 -22  -6  104.48    4.94
   1 -22   6  164.01   12.93
  -1 -22  -6  140.76   12.95
  -1  22  -6  117.13    7.58
   1 -22   7   47.13    7.68
  -1  22  -7   25.97    3.62
   1 -22   8  150.96   14.37
  -1 -22  -8  139.30   13.11
   1  22   8  133.23    9.13
   1  22   9   92.84    7.84
  -1 -22  -9  107.07   11.47
  -1  22  -9  106.67    7.10
  -1  22 -10    5.44    1.81
   1  22  10   18.98    3.74
   1 -22  10   15.22    5.91
   1 -22  11    1.12    3.35
  -1 -22 -11    2.16    2.34
  -1  22 -11    1.40    1.14
  -1 -22 -12    3.71    2.68
  -1  22 -12    8.93    2.14
   1  22  12    3.90    2.05
   1  22  13   23.87    4.49
  -1 -22 -13   21.96    5.20
  -1  22 -13   16.58    2.76
   1  22  14   12.93    3.51
  -1 -22 -14   14.52    4.22
  -1  22 -14   18.73    2.86
   1  22  15    5.08    2.45
  -1  23  15    0.75    1.31
   1  23 -14    6.44    1.82
  -1  23  14    4.03    2.02
   1  23 -13   26.60    3.53
   1 -23 -13   23.82    5.50
  -1  23  13   34.91    4.94
  -1  23  12   19.39    3.65
   1 -23 -12   15.61    4.62
   1 -23 -11  175.85   14.72
  -1  23  11  172.07   10.34
   1 -23 -10   33.59    6.71
  -1  23  10   24.16    3.88
   1  23 -10   32.89    4.07
   1 -23  -9  137.21   13.28
  -1  23   9  148.52    9.23
   1  23  -9  143.09    8.46
  -1 -23   8   60.21    8.66
   1  23  -8   44.68    4.81
   1 -23  -8   49.33    8.11
  -1  23   8   42.96    4.95
  -1 -23   7    2.62    2.25
  -1  23   7    5.15    1.86
   1 -23  -7    8.30    3.72
  -1 -23   6   48.09    4.71
   1  23  -6   69.64    6.02
  -1  23   5  122.89    7.88
   1  23  -5  150.69   11.43
  -1 -23   5  108.66    7.21
   1 -23  -5  131.93   12.46
   1  23  -5  145.65    8.73
  -1  23   5  136.33    9.60
   1 -23  -4   27.29    1.85
  -1  23   4   33.63    4.14
  -1 -23   4   27.32    3.47
   1 -23  -4   35.65    2.43
  -1 -23   4   44.46    6.31
   1 -23  -4   41.61    6.82
   1  23  -4   42.70    4.79
  -1  23   4   28.86    4.47
  -1  23   3  282.22   11.82
   1 -23  -3  283.77   16.41
  -1  23   3  268.42   13.06
   1  23  -3  239.28   11.29
   1  23  -3  281.80   15.15
  -1  23   3  255.99    8.73
  -1 -23   3  229.27   13.50
  -1  23   2  191.11    9.83
  -1 -23   2  145.15    7.76
   1 -23  -2  173.73   11.70
  -1  23   2  154.37    9.62
   1  23  -2  154.23    9.10
  -1  23   2  182.99    9.67
   1 -23  -2  175.83    7.88
  -1 -23   2  157.47   10.52
   1  23  -2  191.67   12.34
   1  23  -1   29.05    4.05
   1 -23  -1   23.73    4.07
  -1 -23   1   18.57    3.11
  -1  23   1   30.54    4.19
   1  23  -1   22.52    3.53
  -1 -23   1   17.43    3.39
   1 -23  -1   26.63    3.52
   1  23  -1   25.49    4.57
   1  23   0   64.07    5.75
  -1 -23   0   72.48    6.71
   1 -23   0   71.48    5.67
   1  23   0   60.87    5.79
  -1  23   0   73.59    6.35
   1 -23   0   81.43    6.70
  -1 -23   0   59.10    5.67
  -1  23   0   83.02    7.71
   1  23   0   61.64    6.85
   1  23   1  133.36    8.18
  -1  23  -1  144.49   10.42
  -1 -23  -1  102.32    6.91
   1  23   1  156.91   10.33
   1 -23   1  107.92    8.39
   1 -23   1  107.30    5.84
  -1 -23  -1  124.22    9.63
  -1  23  -1  124.06    8.11
   1  23   1  139.10    8.80
   1  23   2   37.90    4.73
  -1  23  -2   43.84    4.80
   1 -23   2   59.42    5.57
  -1 -23  -2   36.26    3.85
   1  23   2   36.07    4.52
  -1  23  -2   54.03    6.60
   1 -23   2   38.22    3.20
  -1 -23  -2   43.49    6.29
   1 -23   2   41.98    5.67
  -1 -23  -3   36.57    3.59
  -1  23  -3   53.40    6.72
   1  23   3   35.38    4.34
   1 -23   3   61.24    5.93
   1 -23   3   43.54    6.12
  -1 -23  -4    1.73    0.90
  -1 -23  -4    2.88    2.37
  -1  23  -4   11.86    2.55
   1  23   4    1.49    1.18
   1 -23   4   13.13    3.18
   1  23   4    2.61    1.45
   1  23   5   71.37    6.21
  -1 -23  -5   59.41    3.87
   1 -23   5   63.87    7.31
  -1 -23  -5   79.47    9.69
  -1  23  -5   48.54    4.98
  -1 -23  -6   57.51    3.61
   1 -23   6   87.53    9.49
  -1 -23  -6   76.88    9.73
  -1  23  -6   59.83    5.50
  -1 -23  -7   17.48    1.91
  -1 -23  -7   25.06    5.88
  -1 -23  -8  148.49   13.63
  -1  23  -8  111.11    7.35
   1  23   8  142.79    9.40
   1 -23   9   26.83    6.68
  -1 -23  -9   15.43    4.76
   1  23   9   17.04    3.43
   1  23  10   62.79    6.63
  -1  23 -10   42.84    4.50
  -1 -23 -10   60.38    8.73
  -1  23 -11   10.52    2.30
   1 -23  11   24.61    7.25
   1  23  12    2.32    1.66
  -1 -23 -12    2.56    2.38
  -1  23 -12    1.81    1.20
   1 -23  12    7.19    4.86
   1  23  13    1.46    1.58
  -1 -23 -13    2.00    2.17
  -1  23 -13    5.33    1.66
   1  23  14    2.34    1.75
   1 -23  14   11.19    6.20
  -1  24  14    7.09    2.51
   1  24 -14    3.27    1.41
   1 -24 -14    6.22    3.07
  -1 -24  13    2.38    3.78
   1 -24 -13    1.17    1.92
   1  24 -13    0.83    0.99
   1 -24 -12   27.57    5.99
  -1  24  12   30.05    4.53
  -1  24  11   84.95    7.34
   1 -24 -11   89.89   10.66
  -1  24  10   16.78    3.32
  -1 -24  10   11.67    5.02
   1  24 -10    5.69    1.88
   1 -24 -10   16.03    4.84
   1 -24  -9   12.82    4.48
   1  24  -9   11.31    2.52
  -1  24   9    8.15    2.36
   1  24  -8   11.76    2.59
  -1 -24   8   26.46    5.96
  -1  24   8   17.38    3.22
   1 -24  -8   19.29    5.40
   1  24  -7   86.80    6.75
  -1  24   7   58.08    5.64
   1 -24  -6   86.47   10.52
  -1  24   6   78.97    7.34
  -1  24   5  100.99    7.17
  -1 -24   5   40.42    4.48
  -1 -24   5   67.11    6.60
   1 -24  -5  120.84   12.04
   1  24  -5   43.70    4.90
  -1  24   4   70.59    6.00
  -1 -24   4   82.66    5.93
   1 -24  -4   65.29    8.58
  -1  24   4   72.60    7.20
  -1  24   3  449.26   15.10
   1 -24  -3  487.59   21.51
   1  24  -3  388.11   14.67
  -1  24   3  412.99   16.71
   1 -24  -3  431.87   10.88
   1  24  -3  466.09   20.12
  -1  24   2   56.89    5.49
   1 -24  -2   53.88    6.69
   1  24  -2   47.28    5.18
  -1  24   2   54.20    5.89
   1 -24  -2   48.66    4.30
   1  24  -2   55.36    6.98
  -1 -24   2   35.24    5.18
  -1  24   2   59.52    5.67
  -1 -24   1   80.83    6.28
  -1  24   1  102.94    7.83
  -1  24   1  104.36    8.63
   1  24  -1   99.11    9.20
  -1 -24   1   71.27    6.85
   1 -24  -1  107.56    7.14
   1  24   0  113.54    7.68
   1 -24   0   83.37    6.94
   1  24   0  117.74    9.73
  -1  24   0   80.99    7.94
  -1 -24   0   96.10    7.39
  -1 -24   0  114.26    8.31
   1 -24   0   74.67    5.77
  -1  24   0   76.01    6.61
   1  24   0  102.29    7.71
   1 -24   1  141.77    8.35
   1  24   1   48.70    5.05
   1 -24   1  107.69    8.55
  -1 -24  -1   48.91    4.91
   1  24   1   61.38    6.66
  -1  24  -1  116.36    9.73
   1 -24   1   85.12    5.25
  -1 -24  -1   51.15    6.29
   1  24   1   53.46    5.73
  -1  24  -1  107.73    7.72
   1 -24   2   63.51    5.83
   1  24   2   51.39    5.68
  -1  24  -2   52.77    5.34
  -1  24  -2   66.65    7.55
   1  24   2   54.32    5.67
  -1 -24  -2   37.46    3.98
  -1 -24  -2   48.35    6.67
   1 -24   2   52.04    6.43
  -1  24  -3   16.92    4.06
  -1 -24  -3   17.15    2.55
   1  24   3   23.49    3.59
  -1 -24  -3   19.18    4.61
  -1  24  -3   15.41    2.96
   1  24   3   17.55    3.41
   1 -24   3   16.72    3.28
   1  24   4   91.45    7.02
   1  24   4   92.91    7.25
  -1  24  -4   71.67    6.14
  -1 -24  -4   77.98    4.86
   1 -24   4  101.39    8.28
  -1 -24  -5  162.05    6.35
   1  24   5  170.57    9.70
  -1  24  -5  166.06    9.26
  -1 -24  -6   20.18    2.08
   1  24   6   25.95    3.92
  -1  24  -6   28.75    3.87
  -1  24  -7   27.83    3.80
  -1 -24  -7    5.12    3.17
   1  24   8   34.26    4.67
  -1 -24  -8   48.49    8.05
   1 -24   8   53.60    8.67
   1  24   9   36.96    4.99
  -1 -24  -9   42.10    7.47
  -1  24  -9   44.39    4.64
   1  24  10   38.18    5.18
  -1 -24 -10   39.57    7.22
  -1  24 -10   25.34    3.52
  -1 -24 -11   44.16    7.41
  -1  24 -11   46.73    4.64
   1  24  12   44.79    5.85
  -1  24 -12   59.87    5.15
   1  24  13   10.95    3.10
  -1  24 -13    9.14    2.10
  -1 -24 -13   10.36    3.70
   1 -24  14   12.57    6.52
   1  24  14    3.60    2.03
   1  25 -14   16.12    2.71
  -1  25  14   20.89    3.99
   1 -25 -14   13.71    4.19
   1  25 -13   37.15    4.11
   1 -25 -13   38.53    6.81
   1 -25 -12    0.50    1.79
  -1  25  12    0.27    1.06
  -1  25  11   84.26    7.35
   1 -25 -11   85.90   10.50
   1  25 -10   16.24    2.93
   1 -25 -10   14.89    4.79
   1  25  -9   21.50    3.39
  -1  25   9   28.79    4.16
   1 -25  -9   28.45    6.41
  -1 -25   9   34.84    7.27
  -1  25   8   70.70    6.33
   1  25  -8   71.84    6.14
  -1  25   7   50.97    5.29
   1  25  -7   59.17    5.64
  -1  25   6    2.66    1.71
   1 -25  -6    4.45    3.08
  -1  25   5   99.49    8.74
   1 -25  -5   87.22   10.35
  -1 -25   5   78.97    7.22
   1 -25  -4   64.73    3.12
  -1  25   4  105.70    7.38
  -1 -25   4  124.92    8.61
  -1 -25   4   62.50    5.24
   1 -25  -4  109.90   11.09
  -1  25   4  112.27    9.18
   1  25  -4   84.36    6.91
   1 -25  -3  281.59    8.80
  -1  25   3  301.85    9.59
  -1  25   3  325.98   12.92
   1 -25  -3  363.31   18.59
   1  25  -3  285.98   12.81
  -1  25   3  331.00   15.36
   1 -25  -2  251.37    9.84
   1  25  -2  276.16   15.88
  -1  25   2  271.18   12.16
  -1  25   2  270.86   12.01
  -1 -25   2  200.85    9.38
   1  25  -2  221.22   11.33
  -1  25   2  258.39   13.11
   1 -25  -1    5.04    1.79
   1  25  -1    9.78    3.21
  -1  25   1    2.91    1.70
   1 -25  -1    2.90    1.79
   1  25  -1    8.19    2.36
   1  25   0  152.00    8.97
   1  25   0  171.70   12.12
   1 -25   0  139.57    9.14
  -1  25   0  129.23   10.33
  -1 -25   0  139.27    9.11
  -1 -25   0  172.90   10.23
   1 -25   0  119.55    7.25
  -1  25   0  126.50    8.68
   1  25   0  155.39    9.77
   1  25   1   23.05    3.56
   1  25   1   33.55    5.15
  -1 -25  -1   22.38    3.47
  -1  25  -1   56.55    7.10
   1 -25   1   63.54    5.70
   1 -25   1   32.35    3.36
  -1 -25  -1   26.79    4.67
   1  25   1   23.22    3.95
  -1  25  -1   45.38    5.14
  -1 -25  -2   65.89    5.35
  -1  25  -2  123.14   10.59
   1  25   2   85.44    7.21
   1 -25   2  119.01    7.98
  -1 -25  -2   82.99    8.60
   1  25   2   79.42    7.29
  -1  25  -2   90.09    7.10
   1  25   3   38.82    4.56
  -1 -25  -3   36.96    3.70
   1 -25   3   56.54    5.76
  -1 -25  -3   40.87    6.53
   1  25   3   38.01    5.10
  -1  25  -3   35.13    4.41
  -1 -25  -4   25.18    2.80
   1  25   4   23.94    3.69
  -1 -25  -4   34.52    6.35
   1  25   4   25.60    4.08
  -1 -25  -5   22.49    2.39
   1 -25   5    7.92    2.95
  -1  25  -5    5.94    1.93
   1  25   5   29.39    4.11
   1  25   6   15.64    3.12
  -1  25  -6   12.62    2.65
  -1 -25  -6   16.84    4.94
  -1 -25  -6    6.93    1.22
   1 -25   6   15.90    4.31
  -1 -25  -7   36.00    6.95
  -1  25  -7   40.59    4.58
   1  25   8   29.62    4.36
  -1 -25  -8   37.69    7.12
  -1  25  -8   34.78    4.18
   1  25   9   21.64    3.84
  -1 -25  -9   23.91    5.84
  -1  25  -9   23.54    3.44
   1 -25  10   19.77    6.06
  -1 -25 -10   19.14    5.19
   1  25  10   12.80    3.12
  -1 -25 -11   33.79    6.55
  -1  25 -11   17.86    2.94
   1  25  12   25.46    4.43
  -1 -25 -12   20.67    5.10
  -1  25 -12   18.66    2.94
   1  25  13   19.88    4.00
  -1  25 -13   11.93    2.33
   1  25  14    9.33    2.96
   1 -25  14   28.85    8.73
  -1  26  14    4.42    2.02
   1  26 -13   17.36    2.87
   1 -26 -13    4.45    2.81
   1  26 -12   24.47    3.44
  -1  26  12   18.07    3.55
   1 -26 -12   12.62    4.23
   1  26 -11   31.92    3.97
  -1  26  11   26.86    4.20
   1 -26 -11   19.43    5.25
   1  26 -10   20.31    3.26
   1 -26 -10   22.52    5.80
   1  26  -9   25.60    3.69
  -1  26   9   27.00    4.07
  -1  26   8   25.89    3.93
   1 -26  -8   22.68    5.83
   1 -26  -7   57.79    8.98
  -1  26   7   43.41    4.92
  -1 -26   7   62.07    7.85
   1 -26  -6   27.14    6.18
  -1  26   6   23.69    4.41
   1  26  -6   27.46    4.00
  -1 -26   6   37.89    5.54
  -1  26   5    8.59    2.25
   1 -26  -5   10.88    4.08
   1  26  -5   17.86    3.27
  -1  26   5    9.52    2.97
  -1  26   4   35.32    4.37
   1 -26  -4   42.65    7.08
  -1  26   3  221.25   12.92
   1  26  -3  169.22   10.04
  -1 -26   3  265.82   12.16
  -1 -26   3  142.89    7.91
   1 -26  -3  249.99   15.40
  -1  26   3  208.83    7.93
   1 -26  -3  201.36    7.44
  -1  26   2   63.32    5.98
  -1  26   2   60.02    6.54
  -1 -26   2   44.85    4.56
   1 -26  -2   73.40    7.71
   1 -26  -2   58.48    4.79
  -1  26   1  115.30    9.45
   1  26  -1  118.00    8.59
  -1  26   1  114.02    8.73
   1 -26  -1  118.39    8.54
  -1 -26   1  124.25    7.89
   1 -26  -1  121.91    7.85
   1  26   0   39.60    4.71
   1  26   0   35.02    5.72
  -1  26   0   42.21    6.23
   1 -26   0   39.79    4.24
   1  26   0   40.06    5.15
  -1  26   0   43.37    5.22
   1  26   1   62.92    7.13
   1  26   1   51.25    5.24
  -1 -26  -1   63.30    6.95
   1 -26   1   68.43    4.84
   1  26   1   58.50    6.38
   1  26   2    5.59    2.02
  -1 -26  -2    2.31    2.05
   1  26   2    1.75    1.49
  -1 -26  -3  102.13   10.16
   1  26   3   81.22    7.64
  -1  26  -3   95.29    7.29
   1  26   3   81.41    6.61
  -1 -26  -4   41.62    6.92
   1  26   4   33.02    4.73
   1  26   4   31.06    4.21
   1 -26   5   23.24    4.63
  -1 -26  -5   28.76    6.09
  -1  26  -5   13.99    2.84
   1  26   5   26.87    3.97
   1  26   6   21.62    3.66
  -1  26  -6   19.45    3.28
  -1  26  -7    2.73    1.41
   1 -26   7    6.24    3.31
  -1 -26  -7    4.65    3.09
   1 -26   8   17.44    5.31
  -1 -26  -8   17.61    5.13
  -1  26  -8    8.58    2.22
   1  26   8   15.76    3.23
  -1 -26  -9   28.19    6.21
  -1  26  -9   25.41    3.58
   1  26   9   27.22    4.25
  -1 -26 -10   27.02    6.02
   1  26  10   26.23    4.29
  -1 -26 -11   75.85    9.54
  -1  26 -11   64.34    5.40
   1  26  11   77.68    7.38
  -1 -26 -12   38.04    6.70
  -1  26 -12   37.43    4.07
   1  26  12   38.75    5.36
   1 -26  13   46.97   10.11
   1  26  13   17.71    3.79
  -1  27  14    2.68    1.63
   1 -27 -13   22.46    5.34
  -1  27  13   25.01    4.19
  -1  27  12   36.38    4.94
   1 -27 -12   27.06    6.02
  -1 -27  11    4.78    3.88
   1 -27 -11    3.13    2.55
  -1  27  11    3.59    1.75
   1  27 -11    2.46    1.34
  -1 -27  10   18.13    5.74
   1  27 -10    7.68    2.09
  -1  27   9   22.54    3.71
   1 -27  -9   19.97    5.49
   1 -27  -8  263.55   18.97
  -1  27   8  240.64   11.64
  -1  27   7   88.32    6.94
   1 -27  -7  104.36   11.93
   1 -27  -6   74.08    9.96
   1  27  -6   80.25    6.75
  -1  27   6   70.49    7.65
  -1  27   5   82.42    6.61
   1 -27  -5   88.73   10.53
  -1  27   5   80.31    8.38
   1  27  -5   56.58    5.79
  -1 -27   5   89.47    7.69
  -1  27   4   34.35    4.30
   1 -27  -4   42.76    7.01
  -1  27   4   39.59    5.88
   1  27  -4   21.17    3.64
  -1  27   3    2.86    1.50
  -1 -27   3    2.43    1.54
   1 -27  -3    1.79    0.84
  -1  27   3    1.80    0.87
   1 -27  -3    0.97    1.80
  -1 -27   3    1.35    1.09
  -1  27   3    1.31    1.43
   1  27  -3    3.28    1.61
  -1  27   2   13.73    2.93
  -1  27   2   14.44    3.44
   1  27  -2   42.05    5.19
   1 -27  -2   12.25    3.39
  -1 -27   2   34.38    4.05
   1 -27  -2   10.69    2.20
   1 -27  -1   18.45    3.55
  -1 -27   1   35.57    4.33
   1  27  -1   40.98    5.21
  -1  27   1   18.45    3.70
  -1  27   1   15.39    3.73
   1 -27   0   54.54    4.97
  -1 -27   0   69.44    6.47
   1  27   0   57.06    6.24
   1  27   0   69.34    6.23
  -1 -27  -1   18.50    3.93
   1  27   1   15.60    3.52
   1  27   1   16.84    3.11
  -1 -27  -2  107.52    9.72
   1 -27   2   72.29    6.37
  -1  27  -2   53.40    5.68
   1  27   2   88.29    8.18
   1  27   3  295.52   15.00
   1  27   3  295.19   12.55
  -1 -27  -4   56.99    8.06
   1  27   4   45.23    5.03
  -1 -27  -5  177.80   14.49
   1  27   5  143.90    9.02
   1  27   6   96.52    7.49
  -1 -27  -6  107.83   11.64
  -1  27  -6   94.20    7.09
   1 -27   7    2.05    2.49
  -1  27  -7    0.53    1.03
  -1 -27  -8   93.11   10.99
  -1  27  -8   87.46    6.64
   1  27   8   84.70    7.29
  -1 -27  -9   32.85    6.71
  -1  27  -9   30.62    3.92
   1  27   9   39.79    5.14
  -1  27 -10   16.58    2.87
  -1 -27 -10    7.23    3.53
   1  27  10    9.38    2.64
  -1 -27 -11    3.84    2.72
   1  27  11    3.80    1.87
  -1  27 -11    6.08    1.82
  -1 -27 -12    4.78    2.81
   1  27  12    6.99    2.42
  -1  27 -12    4.50    1.57
   1 -27  13   19.71    6.99
   1  27  13   16.39    3.63
   1 -28 -13   25.36    5.62
  -1  28  13   29.29    4.50
  -1  28  12    3.39    1.73
   1  28 -12   20.99    3.16
  -1 -28  11   11.49    5.13
   1 -28 -11    5.74    3.23
  -1  28  11    4.94    1.96
   1  28 -11    5.79    1.83
   1 -28 -10   -0.27    1.88
   1  28 -10    2.87    1.43
  -1 -28   9    4.79    3.44
   1 -28  -9    0.28    1.72
   1  28  -9    2.03    1.32
  -1  28   9    1.30    1.21
   1 -28  -8   22.37    5.90
  -1  28   8   24.10    3.75
   1 -28  -7   64.32    9.55
   1  28  -7   62.47    5.94
  -1  28   7   70.95    6.24
   1  28  -6   16.77    3.22
   1 -28  -6   36.94    7.21
  -1 -28   6   31.89    5.19
  -1 -28   5    1.10    1.44
   1 -28  -5    2.99    2.50
  -1  28   5    1.13    1.54
   1  28  -5    0.86    1.10
  -1  28   5   -0.11    0.79
  -1  28   4   15.92    3.03
   1 -28  -4   19.09    4.83
  -1  28   4   13.81    3.69
   1 -28  -3    0.47    0.56
   1 -28  -3    0.57    1.51
  -1 -28   3    0.47    1.14
  -1  28   2   41.76    4.89
   1 -28  -2   41.33    5.86
  -1 -28   2   27.27    3.70
  -1  28   2   45.13    5.99
   1  28  -2   32.46    4.70
   1 -28  -1   52.17    5.61
  -1 -28   1   44.20    4.82
  -1  28   1   53.58    6.30
   1  28  -1   43.79    5.55
  -1 -28   0   33.49    4.56
  -1  28   0   34.03    4.84
   1  28   0   29.56    4.66
   1  28   1   19.30    3.32
  -1 -28  -1   20.41    4.06
   1  28   1   17.22    3.82
  -1  28  -1   21.02    3.76
   1 -28   1   32.82    4.25
  -1 -28  -2   29.73    5.31
   1  28   2   22.75    4.43
  -1  28  -2   36.01    4.76
   1  28   3   95.09    7.15
  -1 -28  -3  106.20   10.22
   1  28   3  101.30    9.11
  -1  28  -3   87.96    7.23
   1  28   4   37.46    4.56
  -1 -28  -4   39.54    6.81
  -1  28  -4   42.41    4.97
   1  28   5   39.08    4.75
  -1 -28  -5   48.16    7.73
  -1  28  -5   27.91    4.01
  -1 -28  -6   37.79    7.05
   1  28   6   33.61    4.50
   1 -28   6   46.18    6.85
  -1 -28  -7   72.74    9.75
   1 -28   7   65.04    8.64
  -1  28  -7   41.27    4.70
  -1  28  -8   16.46    2.96
   1  28   8   11.53    2.84
  -1  28  -9    1.39    1.13
  -1 -28  -9    0.77    2.01
   1  28   9    3.30    1.75
  -1  28 -10   12.01    2.47
  -1 -28 -10    6.46    3.39
   1  28  10    6.02    2.18
   1  28  11   13.42    3.18
  -1 -28 -11    9.98    3.85
   1 -28  12    5.49    4.24
   1  28  12    3.65    1.89
   1 -28  13   39.56    8.94
  -1 -29  13   11.08    5.49
  -1  29  13    4.34    1.91
  -1  29  12    7.30    2.34
   1 -29 -12    5.92    3.14
  -1  29  11    7.11    2.26
   1 -29 -11    8.34    3.69
   1  29 -11   12.49    2.56
   1  29 -10   27.82    3.80
   1 -29 -10   24.59    6.00
  -1  29   9    3.89    1.73
   1 -29  -9    1.94    2.43
   1 -29  -8   71.92   10.07
   1  29  -8   65.59    6.01
  -1  29   8   67.41    6.16
  -1 -29   7   38.52    6.28
   1 -29  -7   53.31    8.75
  -1  29   7   42.37    4.87
   1 -29  -6   47.39    8.06
  -1 -29   6   35.79    5.50
  -1 -29   5    4.95    2.19
   1 -29  -5    3.67    2.67
   1  29  -5    2.76    1.55
  -1  29   5    4.40    2.40
  -1  29   5    2.19    1.40
  -1  29   4   40.13    4.69
   1 -29  -4   39.76    6.79
  -1  29   4   34.26    5.82
   1  29  -4   45.63    5.42
   1 -29  -3   90.31    9.19
  -1  29   3   89.00    8.89
   1  29  -3  100.39    8.10
  -1  29   2  112.54    9.62
   1 -29  -2  105.83    9.01
   1  29  -1   48.67    5.99
  -1 -29   1   46.65    4.98
  -1 -29   0   57.35    5.87
  -1  29   0   63.28    6.73
   1  29   0   59.45    6.79
   1 -29   1   20.36    3.43
  -1 -29  -1   14.15    3.49
   1  29   1   16.60    3.85
  -1  29  -1   14.17    3.18
   1  29   1   20.32    3.46
  -1 -29  -2   83.24    8.48
   1 -29   2   50.26    5.38
   1  29   2   73.58    8.04
  -1  29  -2   36.40    4.86
  -1 -29  -3  168.67   12.76
  -1  29  -3  140.43    9.22
   1  29   3  172.27    9.67
  -1 -29  -4    8.14    3.47
   1  29   4    9.36    2.40
  -1 -29  -5  159.68   13.60
   1  29   5  124.96    8.35
  -1 -29  -6   85.79   10.32
  -1  29  -6   77.12    6.49
   1  29   6   79.96    6.82
   1 -29   7   24.17    5.53
  -1 -29  -7   14.08    4.65
  -1  29  -7   16.77    3.07
   1 -29   8   -0.74    2.22
  -1 -29  -8    0.78    2.04
  -1  29  -8    0.52    0.93
   1  29   8    0.75    1.10
  -1 -29  -9   23.11    5.69
  -1  29  -9   24.58    3.51
   1  29   9   17.81    3.48
   1  29  10    1.75    1.41
  -1  29 -10   13.76    2.63
   1  29  11   19.59    3.77
  -1 -29 -11   18.53    4.97
  -1  29 -11   15.02    2.68
   1 -29  12   17.81    5.95
   1  29  12    6.87    2.38
  -1 -30  12    4.02    3.88
  -1  30  12    2.03    1.39
   1 -30 -12    1.70    2.12
   1 -30 -11    3.61    2.82
   1  30 -11    2.34    1.30
  -1  30  11    4.29    1.80
  -1 -30  10    3.89    3.33
   1 -30 -10   -0.27    1.86
   1  30 -10    2.16    1.27
  -1  30  10    0.24    0.98
   1 -30  -9    1.93    2.42
  -1  30   9    2.81    1.56
   1  30  -8    3.50    1.64
  -1  30   8    3.43    1.62
   1 -30  -8    0.56    2.02
   1  30  -7   17.06    3.24
   1 -30  -7   17.86    5.34
  -1  30   7   19.06    3.34
   1  30  -6   26.41    4.06
   1 -30  -6   42.73    7.62
  -1 -30   6   47.33    6.23
  -1 -30   5    0.84    1.40
   1  30  -5    1.54    1.34
  -1  30   5    3.29    1.57
  -1  30   4   12.20    2.70
   1  30  -4   16.79    3.38
   1 -30  -4   12.15    4.05
  -1  30   4   11.94    3.66
   1 -30  -3    3.89    2.36
   1  30  -3    0.70    1.05
  -1  30   3    4.19    2.28
  -1 -30   3    0.83    1.30
   1 -30  -2   17.06    3.82
   1  30  -2   12.54    3.12
  -1  30   1   38.95    5.66
   1  30  -1   23.33    4.34
  -1 -30   0   95.04    7.53
   1  30   0  105.85    9.31
  -1 -30  -1   20.07    3.93
  -1  30  -1   23.39    4.09
   1  30   1   15.44    3.82
  -1 -30  -2   60.39    7.25
   1 -30   2   68.68    6.27
   1  30   2   45.90    6.62
   1 -30   3   41.17    5.11
  -1 -30  -3   29.15    5.49
  -1  30  -3   24.02    3.95
   1  30   3   26.63    3.88
   1  30   4   46.47    5.10
  -1  30  -4   49.45    5.45
  -1 -30  -4   50.12    7.47
   1  30   5   19.89    3.43
  -1 -30  -5   23.16    5.46
   1  30   6   12.15    2.76
   1 -30   6   11.69    3.75
  -1 -30  -6   14.02    4.53
  -1  30  -6    5.47    1.92
  -1 -30  -7   55.63    8.44
   1 -30   7   31.65    6.15
   1 -30   8   34.44    6.70
  -1 -30  -8   24.43    5.84
  -1  30  -8   20.42    3.27
   1  30   8   23.89    3.91
   1 -30   9   39.94    7.49
   1  30   9   24.78    4.05
  -1 -30  -9   29.33    6.27
  -1  30  -9   14.48    2.74
   1 -30  10    5.68    3.55
  -1 -30 -10    3.65    2.71
   1  30  10    2.26    1.51
  -1  30 -10    1.61    1.17
   1 -30  11    5.11    3.72
   1  30  11    4.10    1.94
   1 -30  12    4.78    3.80
  -1 -31  12    0.89    2.91
  -1  31  12    1.25    1.19
  -1  31  11   10.52    2.69
  -1 -31  11   16.67    5.42
   1  31 -11    6.53    1.91
   1 -31 -11    9.16    3.86
   1 -31 -10    9.58    3.99
  -1  31  10    8.81    2.43
   1 -31  -9    6.58    3.55
  -1  31   9    5.83    2.02
  -1  31   8    0.92    1.12
   1  31  -8    0.68    1.02
  -1 -31   7    4.78    2.68
   1 -31  -7    3.79    2.90
  -1  31   7    4.81    1.81
   1  31  -7    2.38    1.47
  -1 -31   6    4.93    2.49
   1 -31  -6    7.20    3.51
   1  31  -6    4.87    1.93
   1 -31  -5   22.30    5.46
  -1  31   5   27.31    3.93
  -1 -31   5   36.17    5.13
   1 -31  -4   41.41    6.76
  -1  31   4   49.64    7.34
   1  31  -4   43.59    5.41
   1 -31  -3   21.73    4.74
   1  31  -3   27.15    4.44
  -1  31   3   22.76    4.84
  -1 -31   2   16.53    3.19
   1  31  -2    9.63    2.84
  -1  31   1   65.30    7.40
  -1  31   0  116.70    9.51
   1  31   0  129.62   10.56
  -1 -31  -1    8.01    2.73
  -1  31  -1   12.42    3.09
   1  31   1    9.02    3.10
   1 -31   1   17.08    3.19
   1 -31   2    4.56    2.00
  -1  31  -2    1.65    1.38
  -1 -31  -2    1.51    1.79
  -1 -31  -3   11.45    3.69
  -1  31  -3    9.87    2.63
   1  31   3    8.75    2.34
   1  31   4    2.92    1.53
  -1 -31  -4    4.04    2.59
  -1 -31  -5    5.79    3.12
   1  31   5    9.85    2.50
  -1 -31  -6   37.74    6.94
  -1  31  -6   31.05    4.20
   1  31   6   35.55    4.53
  -1 -31  -7   22.56    5.50
   1 -31   7   31.76    6.08
  -1  31  -7   18.19    3.18
  -1 -31  -8   50.09    7.99
  -1  31  -8   41.61    4.62
   1  31   8   45.72    5.28
  -1 -31  -9   65.85    9.02
  -1  31  -9   79.01    6.17
   1  31   9   72.81    6.75
   1  31  10   19.48    3.65
  -1  31 -10   18.22    2.96
  -1 -31 -10   13.55    4.32
   1 -31  11   27.29    6.54
  -1 -32  12    3.72    3.43
   1 -32 -11   18.80    5.08
  -1  32  11   23.40    3.83
  -1  32  10   34.65    4.55
  -1 -32  10   39.22    7.55
   1  32 -10   23.35    3.48
  -1 -32   9    6.87    3.56
   1 -32  -9    1.90    2.37
   1  32  -9    2.70    1.44
  -1  32   9    0.46    1.01
   1 -32  -8    2.17    2.38
   1  32  -8    6.28    2.07
  -1  32   8    3.17    1.60
   1 -32  -7   20.99    5.60
   1  32  -7   17.22    3.27
  -1  32   7   21.89    3.54
   1  32  -6   30.14    4.37
   1 -32  -6   33.87    6.81
  -1 -32   5    6.34    2.42
  -1  32   5    5.94    1.96
   1  32  -5    2.51    1.53
   1 -32  -5    5.62    3.07
   1  32  -4   29.67    4.58
   1 -32  -4   22.78    5.16
   1  32  -3   21.90    4.09
  -1  32   3   21.87    4.96
  -1 -32   2    4.37    1.91
  -1  32   2    3.91    2.18
   1  32  -2    3.48    1.89
  -1  32   0   31.62    5.13
   1  32   0   14.26    3.78
  -1  32  -1   12.91    3.20
   1 -32   1   17.69    3.24
  -1 -32  -2   57.50    6.86
   1 -32   2   65.13    6.14
  -1  32  -2   45.52    5.65
  -1 -32  -3   13.81    3.98
   1  32   3   12.69    2.74
  -1 -32  -4   35.86    6.30
  -1  32  -4   25.31    4.01
   1  32   4   29.50    4.09
  -1 -32  -5    9.16    3.62
  -1  32  -5   11.51    2.72
   1  32   5    8.08    2.31
   1  32   6   16.50    3.15
  -1  32  -6   27.12    3.95
  -1 -32  -7    8.01    3.60
  -1  32  -7    8.09    2.21
   1  32   7    6.82    2.16
   1  32   8   10.72    2.67
  -1  32  -8    3.70    1.56
  -1 -32  -8   14.17    4.40
   1 -32   8    8.06    3.77
   1  32   9   18.01    3.44
   1 -32   9   17.67    5.08
  -1 -32  -9   16.03    4.62
  -1  32  -9    7.06    1.99
   1 -32  10   14.67    4.85
   1  32  10    8.08    2.40
  -1 -32 -10    6.70    3.15
  -1 -33  11   30.37    6.78
  -1  33  10   18.26    3.32
   1 -33 -10   25.53    5.99
   1  33 -10   17.25    3.04
   1  33  -9    5.86    1.94
   1 -33  -9    2.65    2.39
  -1  33   9    1.84    1.28
  -1  33   8   12.12    2.70
   1 -33  -8   11.67    4.34
   1  33  -8   10.57    2.56
  -1  33   7    9.58    2.42
  -1 -33   7    0.76    1.76
   1  33  -7    1.81    1.35
   1 -33  -7   11.35    4.30
  -1 -33   6   10.82    3.30
   1  33  -6    4.06    1.82
   1 -33  -6    4.67    2.94
  -1 -33   5   26.19    4.47
   1  33  -5   16.81    3.46
  -1 -33   4   21.10    3.78
   1  33  -4   13.33    3.21
  -1  33   3    0.22    1.20
   1  33  -3    0.76    1.11
  -1 -33   3   -0.12    1.06
  -1  33   2   11.49    3.62
  -1 -33   2   23.68    3.79
  -1  33   1    3.52    2.03
   1  33  -1    4.60    2.25
  -1  33   0    8.89    2.94
  -1  33  -1    4.24    2.06
   1 -33   1    9.18    2.44
   1 -33   2   64.33    6.09
  -1  33  -2   42.17    5.48
  -1 -33  -3   94.01    9.31
  -1  33  -3   72.28    6.96
   1  33   3   91.28    7.05
   1  33   4    6.13    2.02
  -1 -33  -4    6.06    2.99
   1 -33   5   95.36    8.85
  -1 -33  -5   96.68   10.28
   1  33   5   84.81    6.85
  -1 -33  -6  109.04   11.18
  -1  33  -6  110.61    7.87
   1  33   6  113.35    7.97
   1  33   7   15.81    3.11
  -1 -33  -7   14.26    4.50
  -1  33  -7   19.05    3.25
   1  33   8    4.03    1.74
  -1  33  -8    3.07    1.43
   1 -33   8    8.09    3.67
   1 -33   9    7.05    3.56
   1  33   9    2.07    1.36
  -1 -33  -9    3.03    2.49
   1 -34 -10   32.99    6.62
  -1 -34   9    2.11    2.56
   1 -34  -9    0.77    1.77
   1  34  -9   -0.11    0.75
  -1  34   9    0.68    0.96
  -1 -34   8    1.90    2.26
   1  34  -8    0.57    0.97
   1 -34  -8    0.26    1.86
  -1  34   8    0.56    0.92
  -1  34   7   14.20    2.93
   1 -34  -7   14.89    4.68
  -1 -34   7   17.34    4.29
  -1 -34   6    7.92    2.89
   1  34  -6    3.09    1.62
  -1 -34   5   12.02    3.17
   1  34  -5    5.09    2.06
  -1 -34   4   40.05    5.07
   1  34  -4   21.11    3.99
  -1 -34   3   17.30    3.38
   1  34  -3    9.47    2.89
  -1  34   2    0.21    1.15
   1  34  -2    0.83    1.21
  -1 -34   2    2.29    1.56
  -1  34   1    1.16    1.46
   1  34  -1    1.87    1.63
   1 -34  -1    2.32    1.44
   1  34   0    8.72    3.19
  -1  34   0    5.80    2.43
   1 -34   1   39.81    4.75
  -1  34  -1   20.68    4.18
   1 -34   2   14.20    3.03
  -1  34  -2   11.03    2.98
   1 -34   3   80.10    7.14
   1  34   3   67.45    6.09
   1 -34   4   38.04    5.38
  -1 -34  -4   32.78    5.90
   1  34   4   32.01    4.22
  -1  34  -5   12.32    2.82
  -1 -34  -5   15.82    4.43
   1  34   5   14.15    2.91
   1  34   6   32.38    4.28
  -1 -34  -6   30.02    5.98
  -1  34  -6   42.15    4.91
   1 -34   7    4.50    2.75
  -1 -34  -7   -0.23    1.68
   1  34   7    0.46    0.94
  -1  34  -7    3.81    1.63
  -1 -34  -8    7.42    3.29
  -1  34  -8    7.06    2.01
   1  34   8    7.08    2.17
   1 -34   9   11.52    4.16
  -1 -34  -9    4.08    2.76
  -1 -35   9    2.74    2.73
   1 -35  -9    0.25    1.71
  -1  35   8    1.57    1.20
  -1 -35   8    1.86    2.26
   1  35  -7    0.24    0.92
   1  35  -6    3.66    1.76
  -1 -35   6    7.31    2.80
  -1 -35   5   23.15    4.15
   1  35  -5   11.89    3.00
  -1 -35   4   40.73    5.14
   1  35  -4   25.40    4.41
  -1 -35   3   16.94    3.34
   1  35  -3    9.40    2.90
  -1 -35   2   21.34    3.61
   1  35  -2   10.14    3.08
   1 -35  -1   79.19    6.41
  -1 -35   1   97.93    7.33
   1  35  -1   51.34    7.08
  -1  35   1   44.68    6.72
  -1  35   0   38.20    5.91
   1 -35   1   12.46    2.85
   1 -35   2   14.45    3.09
  -1  35  -2    7.31    2.51
   1 -35   3    3.74    1.93
  -1  35  -3    3.36    1.76
   1 -35   4    5.20    2.34
  -1  35  -4    3.18    1.66
   1  35   4    5.55    1.94
   1 -35   5    9.39    3.16
  -1 -35  -5    6.01    2.94
  -1  35  -5    2.72    1.51
   1  35   5    7.73    2.20
  -1 -35  -6    2.62    2.29
  -1  35  -6    3.94    1.68
   1  35   6    1.23    1.12
   1 -35   7   11.19    3.81
  -1 -35  -7    4.93    2.81
   1  35   7    3.78    1.64
  -1  35  -7    6.65    2.05
  -1 -35  -8    9.24    3.69
  -1 -36   8    1.01    2.07
   1  36  -8    0.23    0.75
   1  36  -7    8.86    2.45
  -1 -36   6    3.91    2.31
   1  36  -6    1.72    1.39
  -1 -36   5   11.02    3.01
   1  36  -5    3.68    1.83
  -1 -36   4    1.29    1.41
   1  36  -4    0.15    0.89
   1  36  -3    3.14    1.84
   1 -36  -2    1.95    1.42
  -1 -36   2    2.87    1.65
   1  36  -2    0.73    1.27
   1 -36  -1    0.94    1.16
  -1  36   1    0.63    1.30
   1 -36   0   23.92    3.67
  -1  36   0    9.60    3.22
   1 -36   1   21.93    3.59
  -1  36  -1   10.01    3.09
   1 -36   2   50.17    5.48
  -1  36  -2   27.67    4.75
   1 -36   3   75.12    6.95
  -1  36  -3   35.59    5.05
  -1  36  -4    8.27    2.47
   1 -36   5    6.95    2.74
   1  36   5    8.07    2.23
  -1  36  -5    4.38    1.81
   1  36   6   23.65    3.67
   1 -36   6   35.36    5.81
  -1 -36  -7   20.41    4.96
  -1  36  -7   35.23    4.37
  -1 -36  -8    5.41    2.80
   1  37  -7    5.82    2.06
  -1 -37   7   15.89    4.15
   1  37  -6    4.53    1.93
  -1 -37   6   10.54    3.18
  -1 -37   5    2.98    1.91
   1  37  -4   17.57    3.82
  -1 -37   4   39.27    5.09
   1  37  -3   10.49    3.12
   1  37  -2    0.76    1.25
   1 -37  -2    1.83    1.39
  -1 -37   2    0.80    1.23
  -1 -37   1    9.54    2.48
   1 -37  -1   11.78    2.61
  -1  37   0    0.97    1.28
   1 -37   0    0.64    1.05
  -1  37  -1    1.58    1.54
   1 -37   1    1.97    1.40
  -1  37  -2   17.14    3.82
   1 -37   2   32.59    4.47
  -1  37  -3   29.29    4.68
   1 -37   3   60.79    6.29
  -1  37  -4    1.61    1.34
  -1  37  -5   14.31    3.09
   1 -37   5   35.55    5.52
  -1  37  -6   29.06    4.14
   1  38  -5    6.02    2.29
  -1 -38   5   12.87    3.23
   1  38  -4    2.38    1.59
  -1 -38   4    4.25    2.01
   1  38  -3    4.57    2.24
   1 -38  -3    6.26    2.00
   1 -38  -2    0.60    1.03
  -1 -38   2    1.81    1.38
  -1 -38   1    0.43    1.03
   1 -38  -1    4.35    1.75
  -1 -38   0    7.55    2.21
   1 -38   0    3.71    1.67
  -1  38  -1    2.35    1.72
   1 -38   1    2.95    1.62
  -1  38  -2    7.09    2.58
   1 -38   2   17.89    3.41
  -1  38  -3    2.10    1.54
   1 -38   3    5.66    2.23
  -1  38  -4   11.08    2.85
  -1  38  -5    5.63    2.03
   1  39  -5    4.44    1.99
   1  39  -4    1.29    1.27
  -1 -39   2    2.01    1.40
  -1 -39   1   29.39    4.06
  -1 -39   0   57.46    5.47
  -1  39  -1    6.30    2.59
  -1  39  -2    8.55    2.84
  -1  39  -3    5.36    2.19
  -1  39  -4    1.52    1.31
  -1  40  -2    0.68    1.12
  -1  40  -3    4.65    2.03
   2   0 -18    1.02    1.14
   2   0 -17    7.62    2.13
  -2   0  15   52.92    6.85
  -2   0  15   49.30    7.34
   2   0 -15   52.36    5.02
  -2   0  14  709.57   23.58
   2   0 -14  688.60   17.93
  -2   0  13  129.79   11.24
   2   0 -13  164.04    8.61
  -2   0  12   94.72    7.84
  -2   0  12   82.27    8.72
   2   0 -12   83.28    5.99
  -2   0  11  102.42    9.38
  -2   0  11  119.01    8.27
  -2   0  11  110.01    8.80
   2   0 -11  111.96    6.75
  -2   0  10   12.64    2.67
   2   0 -10    9.96    2.07
   2   0 -10   10.83    2.23
  -2   0  10   12.58    2.88
  -2   0   9   45.54    5.77
   2   0  -9   50.05    4.25
   2   0  -9   55.78    4.71
  -2   0   9   44.91    4.34
  -2   0   8  214.98   11.68
   2   0  -8  196.09    8.09
   2   0  -8  214.00    8.79
  -2   0   8  183.85    9.44
   2   0  -7   14.24    2.15
  -2   0   7   12.66    2.37
   2   0  -7   14.99    2.22
  -2   0   7   16.24    2.16
  -2   0   7   14.02    2.90
   2   0  -6  143.33    6.29
   2   0  -6  148.77    6.40
  -2   0   6  143.81    7.10
  -2   0   6  166.67    5.73
  -2   0   6  160.67    8.85
   2   0  -5 2285.46   20.05
  -2   0   5 2281.94   31.77
   2   0  -5 2484.45   25.92
  -2   0   5 2319.45   27.64
  -2   0   5 2442.97   20.66
   2   0  -4 3701.17   25.16
  -2   0   4 4406.69   42.29
   2   0  -4 3766.31   33.42
  -2   0   4 4064.43   34.90
   2   0  -4 4497.07   33.37
  -2   0   4 4279.49   25.00
   2   0  -3 1729.78   17.08
  -2   0   3 1785.42   18.78
   2   0  -2 1977.18   18.60
   2   0  -2 1944.59   16.87
  -2   0   2 1946.82   18.36
   2   0  -1   10.54    1.04
  -2   0   1    9.58    1.01
  -2   0   1    9.73    1.08
   2   0  -1   13.38    1.21
  -2   0   1    7.65    1.07
   2   0  -1    8.06    1.04
  -2   0   1   13.32    1.21
   2   0  -1   13.74    1.13
   2   0   0  502.99    9.21
  -2   0   0  537.81    9.58
  -2   0   0  500.55    8.79
   2   0   0  525.85    9.91
  -2   0   0  503.16    9.15
   2   0   0  469.64    9.69
   2   0   0  515.19    6.85
  -2   0   0  528.47    7.10
  -2   0  -1  188.19    6.29
   2   0   1  180.41    6.21
   2   0   1  174.48    4.10
   2   0   1  171.26    6.80
  -2   0  -1  193.67    6.56
   2   0   1  181.41    6.44
  -2   0  -1  179.75    4.02
   2   0   2   33.92    3.54
  -2   0  -2   32.18    3.05
  -2   0  -2   30.17    2.80
   2   0   2   28.50    2.78
   2   0   2   29.00    1.85
  -2   0  -2   32.54    1.90
   2   0   3   31.77    3.26
  -2   0  -3   29.84    3.06
  -2   0  -3   23.68    1.82
  -2   0  -4   13.36    2.25
   2   0   4   10.23    2.66
  -2   0  -4   15.29    1.62
   2   0   5   34.78    4.00
  -2   0  -5   45.35    4.31
   2   0   5   41.70    5.57
  -2   0  -5   44.48    2.99
   2   0   6   48.34    5.03
  -2   0  -6   53.34    4.95
   2   0   6   44.08    6.25
  -2   0  -6   61.86    3.79
   2   0   7   22.79    3.69
  -2   0  -7   26.51    3.67
  -2   0  -7   25.27    2.62
  -2   0  -8 2220.23   35.36
   2   0   8 2205.17   38.85
  -2   0  -8 2289.02   27.49
  -2   0  -9 2225.03   35.95
   2   0   9 2081.29   39.45
   2   0   9 2044.11   51.71
  -2   0  -9 2235.41   28.29
  -2   0 -10   29.12    3.23
   2   0  10   30.59    6.85
  -2   0 -10   34.96    4.47
  -2   0 -11   53.38    4.49
   2   0  11   42.04    8.23
   2   0  12    7.25    4.26
  -2   0 -12    9.20    2.09
  -2   0 -13    1.94    2.07
  -2   0 -13    5.90    1.78
   2   0  13    3.50    3.59
  -2   0 -14   15.00    2.70
  -2   0 -14   16.12    4.24
   2   0  14   22.04    6.75
   2   0  15   14.98    5.98
  -2   0 -15   10.69    3.63
   2   0  16   85.10   12.74
  -2   0 -17   12.98    3.90
   2   1 -18   19.40    3.22
   2  -1 -17    7.16    2.06
   2   1 -17    5.41    1.83
  -2   1  16   26.65    5.65
  -2  -1  16   10.46    3.71
   2   1 -16    8.03    2.13
   2  -1 -16   27.47    3.72
  -2  -1  15   11.58    3.76
  -2   1  15   37.81    6.50
  -2   1  15   36.62    5.68
  -2  -1  15    8.25    3.36
   2  -1 -15   40.68    4.44
   2   1 -15   14.64    2.72
  -2   1  14  253.89   16.19
  -2  -1  14  192.30   14.01
   2   1 -14  216.37    9.96
   2  -1 -14  249.82   10.76
  -2  -1  14  216.84   13.37
  -2   1  14  273.44   14.45
  -2  -1  13   41.78    6.45
  -2   1  13   43.70    6.68
   2  -1 -13   42.54    4.44
  -2   1  12   83.15    8.81
  -2  -1  12  149.98   11.68
   2   1 -12  157.47    8.23
  -2   1  12   99.12    7.78
  -2  -1  12  169.81   10.77
  -2   1  11  313.91   12.97
  -2  -1  11  355.34   14.56
  -2  -1  11  333.23   16.77
   2  -1 -11  296.68   11.03
   2   1 -11  349.43   11.97
  -2   1  11  298.62   14.39
  -2  -1  11  325.14   15.33
   2  -1 -11  321.38   11.87
  -2  -1  10  120.07    8.01
  -2   1  10   98.29    6.78
  -2  -1  10  116.25    9.52
  -2   1  10   92.45    8.57
   2  -1 -10   94.72    6.03
   2   1 -10  118.15    6.75
  -2  -1  10  100.39    8.04
   2  -1 -10  101.36    6.47
  -2   1   9  106.35    6.44
  -2  -1   9   98.29    6.71
  -2   1   9  106.09    8.74
   2  -1  -9  102.60    6.07
   2   1  -9  102.83    6.09
  -2   1   9   98.40    7.29
  -2  -1   9   92.06    7.24
   2   1  -9  109.27    6.71
   2  -1  -9  110.31    6.50
  -2   1   8  207.54    8.13
  -2   1   8  226.51   12.05
  -2  -1   8  162.90   10.14
   2  -1  -8  183.17    7.87
  -2   1   8  197.02    9.57
   2   1  -8  185.75    8.36
   2  -1  -8  193.79    8.20
  -2   1   7  220.82    7.40
  -2  -1   7  225.87    8.30
  -2  -1   7  247.57   11.70
  -2   1   7  238.59   11.57
   2   1  -7  246.18    8.71
  -2   1   7  214.51    9.28
   2   1  -7  261.77    9.39
   2  -1  -7  218.30    8.19
  -2  -1   7  221.47    9.92
   2  -1  -6   24.75    2.62
   2   1  -6   66.72    4.32
  -2   1   6   20.77    3.23
  -2  -1   6   82.13    6.26
   2  -1  -6   30.68    2.83
   2   1  -6   71.39    4.57
  -2  -1   6   79.25    5.40
  -2   1   6   22.74    2.77
  -2  -1   6   82.87    4.39
  -2   1   6   25.45    2.18
   2   1  -5  413.04    7.99
   2  -1  -5  440.83   10.48
   2   1  -5  465.69   10.76
  -2  -1   5  479.58   14.00
  -2   1   5  463.60   13.80
   2  -1  -5  482.46   10.25
  -2   1   5  437.61   10.88
  -2   1   5  490.47    7.95
   2  -1  -5  453.16    7.50
  -2  -1   5  535.09    9.48
   2   1  -4   53.49    2.25
  -2  -1   4   49.29    4.14
  -2   1   4   45.39    3.88
   2  -1  -4   38.42    2.86
   2   1  -4   46.01    3.06
  -2  -1   4   46.53    3.36
  -2   1   4   48.67    3.12
   2   1  -4   47.55    3.03
  -2   1   4   52.18    1.96
   2  -1  -4   39.98    1.72
  -2  -1   4   49.60    2.23
   2   1  -3   94.97    3.84
  -2  -1   3   92.30    4.16
  -2   1   3   85.87    3.52
   2   1  -3   92.39    4.01
   2  -1  -3   79.28    3.74
  -2  -1   3  104.13    5.57
  -2  -1   2  198.88    4.96
   2   1  -2  204.99    5.64
   2  -1  -2  286.43    6.41
  -2   1   2  255.31    7.52
  -2  -1   2  250.94    7.54
   2   1  -2  256.55    5.82
  -2   1   2  203.74    4.96
   2  -1  -2  173.03    4.11
  -2  -1   2  318.59    7.10
   2  -1  -2  235.50    5.25
  -2  -1   1  153.68    3.41
   2   1  -1  161.63    3.61
   2  -1  -1  106.74    3.81
  -2   1   1  116.90    4.25
   2   1  -1  165.09    4.49
  -2  -1   1  157.02    4.62
  -2   1   1  136.06    3.81
   2  -1  -1  117.87    3.67
  -2   1   1  140.72    4.51
   2   1  -1  136.82    4.61
   2   1  -1  161.12    3.62
   2  -1  -1  125.70    3.63
  -2   1   1  136.34    4.09
   2  -1   0  894.11   12.45
  -2  -1   0 1012.22   13.68
  -2  -1   0  931.50   11.18
   2   1   0  859.86   12.05
   2  -1   0  819.30   13.62
  -2   1   0  731.82   12.43
  -2  -1   0 1025.34   12.80
   2  -1   0  821.32   12.03
   2   1   0  833.25   14.19
  -2   1   0  834.98   10.92
  -2  -1   0  950.04   13.89
  -2  -1   0 1010.67    9.50
   2  -1   0  950.49   10.38
  -2   1   0  923.19   10.35
   2   1   0  906.62    8.83
   2   1   1 1489.07   18.95
  -2  -1  -1 1614.21   19.50
   2  -1   1 1532.92   19.39
  -2   1  -1 1607.05   19.62
   2  -1   1 1412.97   21.84
   2  -1   1 1656.04   15.31
   2   1   1 1612.52   13.02
   2   1   1 1592.91   20.44
   2  -1   1 1489.80   18.38
  -2   1  -1 1553.11   18.50
  -2  -1  -1 1558.33   20.97
  -2  -1  -1 1620.14   12.67
  -2   1  -1 1652.24   14.95
   2  -1   2   60.62    5.01
   2   1   2   70.58    4.80
  -2   1  -2   38.01    3.13
  -2  -1  -2   81.39    5.05
   2  -1   2   58.31    4.00
  -2  -1  -2   87.33    4.70
   2   1   2   61.89    4.04
  -2   1  -2   37.13    3.17
   2   1   2   55.87    2.39
  -2   1  -2   50.27    2.55
   2  -1   3  534.57   16.86
   2   1   3  624.77   16.55
   2   1   3  591.78   14.15
  -2   1  -3  570.41   13.75
  -2  -1  -3  644.03   14.21
  -2  -1  -3  613.08    8.90
   2   1   4  898.39   22.35
   2   1   4  861.80   18.67
  -2  -1  -4  918.62   18.41
  -2   1  -4  828.78   12.75
  -2  -1  -4  875.06   12.08
   2   1   5  461.65   17.47
   2  -1   5  273.70   14.69
   2   1   5  449.50   14.30
  -2  -1  -5  452.80   13.47
   2  -1   5  298.57   11.90
  -2   1  -5  331.10    8.50
   2   1   6  256.84   14.22
   2  -1   6  256.94   15.42
  -2   1  -6  279.79   11.45
   2  -1   6  258.57   11.78
  -2  -1  -6  268.78   10.90
   2   1   6  267.67   11.79
  -2  -1  -6  252.09    7.48
  -2   1  -6  279.06    8.28
  -2  -1  -7   53.87    5.13
   2   1   7   46.65    5.23
   2  -1   7  104.76    7.88
  -2   1  -7  103.00    7.26
  -2   1  -7  105.10    5.35
  -2   1  -8  174.20    9.67
  -2  -1  -8  219.95   10.65
   2  -1   8  132.62   12.88
   2   1   8  193.52   14.42
   2   1   8  201.02   11.37
   2  -1   8  140.31    9.60
  -2  -1  -8  189.72    7.33
  -2   1  -8  141.21    6.55
  -2   1  -9   83.10    6.85
  -2  -1  -9  147.60    8.86
   2  -1   9   64.87    9.98
   2   1   9  131.67   12.66
   2   1   9  131.19    9.61
   2  -1   9   77.60    7.48
  -2   1  -9   78.87    5.12
  -2  -1  -9  158.03    7.00
  -2   1 -10   90.62    7.24
  -2  -1 -10  199.02   10.36
  -2   1 -10   97.26    5.88
  -2  -1 -10  190.84    8.02
   2   1  10  170.53   14.91
   2  -1  10   80.25   11.27
   2  -1  10   99.03    8.76
   2   1  10  194.61   12.21
  -2  -1 -11   14.98    2.44
  -2   1 -11   11.67    2.23
   2   1  11   16.18    5.28
   2  -1  11   11.09    4.70
   2   1  12   73.27   10.76
  -2  -1 -12   69.58    5.28
  -2  -1 -13   80.50    5.87
  -2   1 -13   71.82    5.61
  -2   1 -13   55.41    7.33
   2  -1  13   70.35   11.56
   2   1  13   80.87   11.55
  -2   1 -14    6.91    3.02
  -2  -1 -14    3.00    2.28
  -2   1 -14    7.15    1.99
   2   1  14    2.38    3.15
   2  -1  14    6.87    4.79
  -2   1 -15   44.15    6.73
  -2  -1 -15   29.88    5.69
   2  -1  15   59.37   10.96
   2   1  15   44.08    9.08
   2   1  16    4.24    3.94
   2  -1  16    9.98    5.69
  -2  -1 -16    3.17    2.29
  -2   1 -16    8.90    3.37
  -2   1 -17   11.63    3.69
  -2  -1 -17    7.55    3.08
   2   2 -18   11.55    2.54
  -2  -2  17   -0.23    1.32
   2   2 -17    0.90    1.07
   2  -2 -17    0.81    1.11
  -2   2  16   90.59   10.07
  -2  -2  16   87.73    9.80
   2  -2 -16  118.77    7.58
   2   2 -16   93.36    6.65
   2   2 -15   87.73    6.37
   2  -2 -15   82.16    6.29
  -2  -2  15   89.89    9.13
  -2   2  15   71.32    7.69
  -2  -2  14   96.07    9.94
  -2   2  14  120.48   11.20
   2   2 -14  109.32    7.09
   2  -2 -14  152.72    8.48
  -2  -2  14  128.31   10.51
  -2   2  14  146.41   10.45
  -2   2  13   26.56    5.28
  -2  -2  13   28.87    5.41
   2   2 -13   25.43    3.44
   2  -2 -13   39.23    4.26
  -2  -2  13   32.84    5.35
  -2  -2  12   86.20    8.88
  -2   2  12   57.76    7.41
   2   2 -12   91.11    6.28
   2  -2 -12   62.54    5.20
  -2  -2  12  105.92    8.78
  -2   2  12   64.25    6.25
  -2   2  11 1070.93   23.91
  -2  -2  11 1263.92   28.91
  -2  -2  11 1138.37   31.06
  -2   2  11  982.51   29.42
   2   2 -11 1234.45   22.92
   2  -2 -11  992.66   20.62
  -2  -2  11 1123.33   29.00
   2  -2 -11 1140.85   22.38
   2   2 -11 1310.83   25.44
  -2  -2  10  952.61   23.65
  -2   2  10  768.71   18.64
  -2  -2  10  835.21   25.44
  -2   2  10  745.50   24.53
   2   2 -10  842.71   18.30
   2  -2 -10  739.56   17.16
  -2  -2  10  833.41   23.60
  -2   2  10  730.82   21.17
   2  -2 -10  838.67   18.55
   2   2 -10  919.15   20.64
  -2   2   9  457.69   13.11
  -2   2   9  440.77   17.88
  -2  -2   9  480.55   18.38
   2  -2  -9  423.65   12.50
   2   2  -9  522.64   13.82
  -2  -2   9  466.13   16.64
  -2   2   9  431.48   15.22
   2  -2  -9  487.49   13.48
  -2   2   8 2506.93   29.65
  -2   2   8 2524.02   41.75
   2  -2  -8 2397.63   30.54
   2   2  -8 2435.39   30.63
  -2  -2   8 2477.03   37.80
  -2   2   8 2430.31   34.88
   2  -2  -8 2806.68   32.40
   2   2  -8 2849.90   35.06
  -2  -2   7  729.61   16.36
  -2   2   7  700.80   13.22
  -2  -2   7  752.05   20.61
  -2   2   7  671.09   19.72
   2   2  -7  675.37   14.68
   2  -2  -7  683.99   14.69
  -2   2   7  614.48   15.45
   2  -2  -7  772.02   15.19
   2   2  -7  823.37   17.19
  -2  -2   6  211.07    7.90
  -2   2   6  325.19    7.70
   2   2  -6  206.06    7.65
   2  -2  -6  297.26    8.99
  -2   2   6  301.05   12.13
  -2  -2   6  225.36   10.30
  -2   2   6  287.95    9.52
   2  -2  -6  358.51    9.35
   2   2  -6  218.27    8.24
  -2  -2   6  194.87    8.78
   2   2  -5  297.49    6.63
   2  -2  -5  364.67    9.54
   2   2  -5  371.66    9.67
  -2   2   5  399.72   12.82
   2  -2  -5  403.36    6.90
  -2  -2   5  316.18    8.62
  -2   2   5  361.71    6.98
   2   2  -5  422.24   10.55
  -2  -2   5  407.67   11.60
  -2   2   5  346.96    9.23
  -2  -2   4  445.97    9.17
  -2  -2   4  699.10   16.01
  -2   2   4  840.59   16.70
   2  -2  -4  696.26    7.92
  -2   2   4  839.96    9.07
  -2   2   4  725.80   11.61
  -2  -2   4  646.20   13.28
   2  -2  -4  829.16   11.08
   2   2  -4  668.01   12.17
   2   2  -4  616.26   11.63
   2  -2  -4  694.11   12.40
   2   2  -3 2314.09   22.34
  -2   2   3 2475.66   16.45
  -2  -2   3 2306.95   29.27
  -2   2   3 2410.31   26.88
   2  -2  -3 2087.68   22.40
   2   2  -3 2596.09   23.68
  -2  -2   3 2341.60   24.45
  -2   2   3 2380.09   20.03
   2  -2  -3 2312.42   18.43
  -2  -2   2 1834.94   12.50
   2  -2  -2 1700.46   12.92
   2   2  -2 1977.27   13.16
  -2  -2   2 1509.87   15.77
   2   2  -2 1617.67   16.90
  -2   2   2 2278.33   22.74
   2  -2  -2 2001.53   18.08
  -2  -2   2 1815.26   21.74
   2  -2  -2 2001.26   17.80
   2  -2  -2 1931.78   14.54
   2   2  -2 1933.82   18.78
  -2  -2   2 1762.96   19.46
  -2   2   2 2058.40   16.34
  -2  -2   1  101.10    3.01
   2   2  -1  135.28    4.32
  -2  -2   1  121.65    4.33
  -2  -2   1  121.34    3.02
   2   2  -1  128.04    3.29
   2  -2  -1  169.50    4.96
  -2   2   1  156.97    4.67
   2   2  -1  118.17    3.37
  -2   2   1  248.91    6.08
   2  -2  -1  165.32    4.07
  -2  -2   1  151.66    5.02
   2   2  -1  118.72    4.70
  -2   2   1  246.26    5.70
   2  -2   0  474.29    8.81
  -2  -2   0  433.22    7.10
   2   2   0  390.08    7.55
   2  -2   0  373.62    9.61
  -2   2   0  360.15    9.32
  -2  -2   0  422.04    8.28
   2  -2   0  463.24    7.76
  -2   2   0  430.34    6.47
   2   2   0  367.32    9.89
   2   2   0  397.02    5.03
  -2   2   0  468.17    7.55
  -2  -2   0  431.02    5.44
   2  -2   0  483.39    7.56
  -2  -2  -1  138.48    5.44
   2  -2   1   96.34    4.59
   2   2   1  104.33    4.68
  -2   2  -1   83.75    4.28
   2   2   1  116.07    4.96
   2  -2   1   94.56    5.61
   2   2   1  107.16    2.43
  -2  -2  -1  127.82    6.03
  -2   2  -1   82.84    3.66
  -2   2  -1   81.88    3.22
  -2  -2  -1  129.98    2.60
   2  -2   2  726.71   18.17
  -2   2  -2  754.93   11.04
  -2  -2  -2  773.16    8.28
  -2   2  -2  788.12   11.39
  -2   2  -2  823.15   13.90
  -2  -2  -2  833.48   17.19
   2  -2   2  791.23   15.31
  -2  -2  -2  817.60   14.71
  -2   2  -2  742.27   14.64
   2   2   2  735.85   14.39
   2  -2   3 1184.65   26.38
   2  -2   3 1249.19   21.46
   2   2   3 1214.11   20.36
  -2  -2  -3 1201.77   19.64
  -2   2  -3 1335.12   21.57
   2   2   3 1325.01   23.23
  -2  -2  -3 1094.51   11.83
  -2   2  -3 1351.10   16.10
   2   2   3 1134.47   13.20
   2  -2   4   15.15    2.53
  -2  -2  -4   53.61    4.30
   2   2   4   45.49    4.20
   2   2   4   38.77    4.42
   2  -2   4   13.45    3.21
  -2   2  -4   10.47    1.48
  -2  -2  -4   43.05    2.44
   2  -2   5  769.23   19.42
  -2   2  -5  880.00   19.83
  -2  -2  -5  855.02   18.55
   2   2   5  907.27   23.63
   2  -2   5  665.82   23.98
  -2  -2  -5  672.96   11.23
  -2   2  -5  857.62   14.25
  -2   2  -6   97.11    6.88
   2   2   6  166.35    9.25
   2  -2   6   95.53    7.22
  -2  -2  -6  187.39    8.93
   2  -2   6   87.00    9.36
   2   2   6  164.50   10.95
  -2  -2  -6  172.29    5.93
  -2   2  -6   88.15    4.77
   2  -2   7   80.54    7.01
   2   2   7   48.22    5.31
  -2   2  -7   97.06    7.10
  -2  -2  -7   45.79    3.34
  -2   2  -7   95.45    5.20
  -2   2  -8  540.37   17.34
  -2  -2  -8  671.40   18.47
   2   2   8  656.35   20.60
   2  -2   8  488.97   18.21
   2  -2   8  446.68   24.51
   2   2   8  589.06   23.99
  -2   2  -8  510.97   12.79
  -2  -2  -8  655.55   13.50
  -2  -2  -9  788.70   20.42
  -2   2  -9  824.35   16.90
  -2  -2  -9  831.33   16.14
   2   2   9  808.29   24.00
  -2   2 -10  161.45    7.65
   2  -2  10  148.43   15.70
   2  -2  10  162.06   11.23
  -2   2 -11   53.10    4.59
   2  -2  11   42.81    8.97
  -2  -2 -12   70.54    5.26
  -2   2 -12   38.79    4.07
   2   2  12   67.25    9.97
   2  -2  12   29.46    7.89
  -2  -2 -13    8.12    3.18
  -2  -2 -13    4.22    1.57
  -2   2 -13    4.57    1.65
   2   2  13    7.72    3.94
   2  -2  13    9.46    5.24
  -2   2 -14  137.25    7.89
  -2  -2 -14  102.58   10.14
  -2   2 -14  131.53   11.22
   2   2  14  110.07   13.29
  -2  -2 -15   64.84    8.13
   2   2  15   79.82   11.64
   2   2  16   11.53    5.03
  -2   2 -16   17.94    4.48
  -2  -2 -16   10.87    3.56
  -2   2 -17    1.16    1.89
  -2  -2 -17    1.35    1.79
   2   3 -18   12.59    2.64
   2  -3 -17    1.73    1.30
  -2  -3  17    7.47    3.24
   2  -3 -16    7.93    2.17
  -2   3  16    8.90    3.53
  -2  -3  16    9.71    3.58
   2   3 -16   17.18    2.95
  -2  -3  15   47.66    7.26
  -2   3  15   56.99    7.95
   2   3 -15   59.54    5.25
  -2   3  15   53.52    6.64
  -2  -3  15   58.05    7.56
  -2   3  14   43.82    6.89
   2  -3 -14   55.90    5.20
  -2  -3  14   46.25    6.70
  -2   3  14   51.73    6.23
  -2  -3  13   88.99    9.23
  -2   3  13   58.19    7.71
   2  -3 -13   67.94    5.58
   2   3 -13   81.30    5.99
  -2  -3  13  109.00    9.61
   2  -3 -12  159.71    8.28
   2   3 -12  163.99    8.42
  -2  -3  12  160.64   11.20
  -2   3  12  171.97    9.97
  -2   3  11  609.65   17.72
  -2  -3  11  731.01   22.96
  -2   3  11  549.38   21.95
  -2  -3  11  637.55   23.02
   2   3 -11  678.56   16.88
   2   3 -11  688.77   18.55
   2  -3 -11  652.52   16.46
  -2   3  11  577.07   19.87
  -2  -3  11  616.99   21.54
  -2   3  10  429.76   13.73
  -2  -3  10  388.48   15.90
  -2   3  10  436.01   18.77
  -2  -3  10  366.40   16.74
   2   3 -10  350.14   11.75
   2  -3 -10  399.02   12.45
   2  -3 -10  460.64   13.35
   2   3 -10  377.73   13.40
  -2  -3  10  353.75   15.48
  -2   3  10  370.50   14.90
  -2   3   9   89.60    5.76
  -2  -3   9   59.33    6.49
  -2   3   9   89.00    8.09
   2  -3  -9   82.80    5.52
   2  -3  -9   86.62    5.53
   2   3  -9   56.77    5.02
  -2  -3   9   50.86    5.62
  -2   3   9   94.25    6.96
  -2   3   8 1937.14   25.43
  -2  -3   8 1629.33   29.67
  -2  -3   8 1784.19   34.02
  -2   3   8 1900.64   35.97
   2  -3  -8 1851.76   26.17
   2   3  -8 1782.00   25.82
   2  -3  -8 2074.47   26.78
  -2  -3   8 1637.09   31.07
  -2   3   8 1869.69   29.70
  -2   3   7  658.58   12.83
  -2  -3   7  482.36   14.73
   2  -3  -7  577.98   13.43
   2   3  -7  566.69   13.44
  -2   3   7  626.71   19.05
   2   3  -7  578.48   14.75
   2  -3  -7  656.97   13.59
  -2  -3   7  493.33   15.54
  -2   3   7  615.99   15.08
  -2   3   6   53.54    3.20
  -2  -3   6   69.25    5.10
   2   3  -6   96.00    5.19
  -2   3   6   50.17    5.01
  -2  -3   6   75.98    6.01
   2   3  -6  102.76    5.75
  -2   3   6   45.49    3.65
  -2  -3   5   30.78    3.11
   2   3  -5   25.52    1.73
   2  -3  -5   41.21    3.24
   2   3  -5   49.54    3.52
  -2   3   5   36.21    3.90
  -2   3   5   40.14    2.42
   2  -3  -5   46.52    2.87
   2   3  -5   37.25    3.20
  -2  -3   5   46.14    4.02
  -2   3   5   38.98    2.96
  -2  -3   4   41.33    3.20
   2  -3  -4   47.78    3.25
   2   3  -4   49.45    3.27
   2  -3  -4   54.97    2.32
  -2   3   4   58.36    2.53
   2   3  -4   52.57    3.49
  -2  -3   4   51.98    3.86
   2  -3  -4   57.56    2.65
  -2  -3   4   56.02    4.60
  -2  -3   3  256.29    5.15
  -2   3   3  234.69    7.73
  -2  -3   3  251.09    9.09
  -2  -3   3  304.59    4.72
  -2   3   3  273.03    5.06
  -2  -3   3  275.69    8.01
  -2   3   3  254.92    5.15
   2   3  -3  287.21    7.51
   2  -3  -3  256.82    4.61
   2   3  -2   55.57    3.05
   2  -3  -2   14.62    0.95
  -2  -3   2   39.93    2.80
   2  -3  -2   11.58    0.99
   2   3  -2   53.67    2.07
  -2  -3   2   42.69    1.75
   2   3  -2   46.82    2.49
  -2  -3   2   34.59    2.06
   2  -3  -2   13.34    1.31
  -2  -3   2   35.01    2.81
  -2   3   2   17.86    1.83
   2   3  -2   26.28    2.18
  -2   3   2   19.07    1.81
   2  -3  -1  254.67    5.25
   2   3  -1  313.84    7.02
  -2  -3   1  305.18    7.34
  -2  -3   1  289.24    5.15
   2   3  -1  293.09    5.55
   2  -3  -1  205.79    5.20
  -2   3   1  169.48    4.93
  -2  -3   1  239.57    4.62
   2   3  -1  292.55    5.30
   2  -3  -1  259.90    5.07
  -2   3   1  328.14    6.64
  -2  -3   1  300.72    7.43
   2  -3  -1  278.83    6.09
  -2   3   1  269.21    6.31
   2  -3   0 1020.04   13.70
   2  -3   0  875.95   15.69
   2   3   0 1183.48   13.74
  -2  -3   0 1163.03   14.66
  -2   3   0 1176.78   10.41
  -2  -3   0 1089.04   17.10
   2  -3   0  930.34   10.32
  -2   3   0 1161.52   13.20
  -2   3  -1  627.83   12.17
   2   3   1  669.46   12.28
  -2  -3  -1  707.30   12.59
   2  -3   1  617.74   12.13
   2   3   1  730.29   12.43
  -2   3  -1  637.74    9.41
  -2  -3  -1  703.42   15.11
  -2   3  -1  665.05   10.14
  -2   3  -2  424.84    8.50
  -2  -3  -2  369.79    4.79
   2   3   2  330.12    4.93
   2  -3   2  403.26   13.75
  -2   3  -2  421.16    9.10
  -2  -3  -2  345.52   11.44
  -2   3  -2  418.90   11.01
  -2  -3  -2  378.11    9.86
   2   3   2  336.01    9.45
   2   3   3  375.83   11.73
  -2  -3  -3  359.38    5.74
   2   3   3  324.67    6.30
  -2   3  -3  291.47    7.54
   2  -3   3  270.61   12.71
  -2  -3  -3  343.47   12.39
   2   3   3  354.03   10.76
   2  -3   3  258.39    9.68
  -2   3  -3  247.48    9.24
   2  -3   4  167.43   11.15
   2   3   4  245.86   10.63
  -2   3  -4  153.85    7.85
   2   3   4  198.94    8.71
  -2  -3  -4  241.28    9.07
   2  -3   4  159.83    8.26
  -2  -3  -4  231.07    5.36
   2   3   5  746.54   20.67
   2  -3   5  661.75   24.51
  -2  -3  -5  718.96   16.85
   2   3   5  647.31   17.15
   2  -3   5  657.72   18.16
  -2   3  -5  700.42   17.95
  -2  -3  -5  696.76   10.83
  -2   3  -5  716.65   13.38
  -2   3  -6  174.67    9.36
   2   3   6  283.14   13.80
   2  -3   6  140.91   12.35
   2  -3   6  161.70    9.48
  -2  -3  -6  252.18   10.28
  -2   3  -6  181.64    6.99
   2   3   7   27.65    4.02
   2  -3   7  103.65    7.99
  -2  -3  -7   31.77    3.84
  -2   3  -7  103.02    7.41
  -2  -3  -7   31.06    2.68
  -2   3  -7  100.77    5.44
  -2   3  -8  111.38    7.93
   2  -3   8  118.30   13.04
   2   3   8  139.63   11.23
   2   3   8  143.98    9.58
   2  -3   8  128.02    9.36
  -2  -3  -8  149.93    6.25
  -2   3  -8  123.81    6.31
  -2  -3  -9  176.99    9.47
  -2   3  -9  154.41    9.55
  -2  -3  -9  160.89    6.87
   2  -3   9  140.90   15.15
   2   3   9  144.50   12.18
   2   3   9  159.75   10.57
   2  -3   9  171.02   11.27
  -2   3 -10   10.30    2.06
  -2  -3 -10   41.38    3.67
   2   3  10   39.85    6.93
   2  -3  10   10.53    4.70
   2  -3  10    9.45    2.87
  -2   3 -10   12.08    2.79
   2   3  11  128.47   12.77
   2  -3  11   99.61   13.86
  -2   3 -11  103.31    6.43
  -2  -3 -12  270.28   10.16
  -2   3 -12  286.83   10.97
   2   3  12  234.34   17.75
   2  -3  12  270.46   23.36
  -2  -3 -12  216.20   14.37
  -2  -3 -13   81.88    5.85
   2   3  13   82.34   10.97
  -2  -3 -13   67.32    8.24
  -2   3 -14   25.25    3.49
  -2   3 -14   28.06    5.40
   2   3  14   27.91    6.98
   2  -3  14   36.15    9.50
   2   3  15   16.65    5.64
   2  -3  15   29.06    8.53
  -2   3 -15   24.03    5.14
  -2  -3 -15   10.52    3.59
  -2   3 -15   23.10    3.39
  -2   3 -16    4.13    2.61
  -2  -3 -16   13.05    3.91
   2  -3  16    6.80    4.55
   2   3  16   10.40    4.60
  -2  -3 -17   21.41    4.75
   2   4 -19   41.75    4.50
   2   4 -18   31.42    3.93
  -2  -4  17   42.37    6.95
   2   4 -17   58.65    5.33
  -2  -4  16   18.29    4.67
   2   4 -16   23.27    3.38
   2  -4 -16   15.32    2.90
  -2   4  15   23.84    5.25
  -2  -4  15   51.31    7.46
  -2  -4  15   70.94    8.58
  -2   4  15   30.97    5.10
   2  -4 -15   34.44    4.17
   2   4 -15   56.82    5.11
  -2  -4  14   56.28    7.60
  -2   4  14   43.68    6.87
  -2   4  14   52.35    6.22
   2  -4 -14   41.13    4.47
   2   4 -13  197.04    9.33
  -2  -4  13  182.92   12.90
   2   4 -12    4.71    1.72
  -2   4  12   32.55    4.40
  -2  -4  12    5.61    2.57
  -2   4  12   27.78    5.25
   2   4 -12    4.86    1.63
  -2  -4  12    5.83    2.61
   2  -4 -12   25.75    3.42
  -2   4  11  353.51   13.34
  -2  -4  11  467.44   19.25
  -2   4  11  313.00   16.61
  -2  -4  11  387.24   17.85
   2   4 -11  398.50   12.91
   2  -4 -11  337.66   11.82
  -2  -4  11  377.28   16.97
  -2   4  11  328.72   14.86
   2  -4 -11  373.39   12.16
   2   4 -11  417.46   14.57
  -2  -4  10  533.82   19.84
  -2   4  10  556.31   15.57
  -2  -4  10  479.65   19.11
  -2   4  10  481.07   19.80
   2   4 -10  523.88   14.44
   2  -4 -10  540.14   14.56
  -2   4  10  494.90   17.10
  -2  -4  10  458.20   17.84
   2  -4 -10  553.99   14.42
   2   4 -10  509.59   15.83
  -2   4   9  326.77   11.00
  -2   4   9  298.37   14.89
  -2  -4   9  312.74   14.67
   2  -4  -9  306.11   10.69
   2   4  -9  354.71   11.48
  -2   4   9  333.42   13.01
  -2  -4   9  318.59   14.25
   2  -4  -9  347.77   10.90
   2   4  -9  348.02   12.64
  -2  -4   8 1217.23   27.74
  -2   4   8 1710.97   23.78
   2  -4  -8 1586.92   24.01
   2   4  -8 1408.88   22.90
  -2  -4   8 1407.30   30.19
  -2   4   8 1605.00   33.10
  -2   4   8 1627.68   27.05
   2  -4  -8 1848.67   24.52
  -2  -4   8 1323.88   28.28
   2   4  -8 1496.20   25.97
  -2   4   7  454.32   10.80
   2  -4  -7  436.01   11.64
   2   4  -7  441.05   11.90
  -2   4   7  434.35   15.94
  -2  -4   7  457.13   15.72
  -2   4   7  415.55   12.14
  -2  -4   7  422.25   14.59
  -2   4   6  591.26   11.11
  -2  -4   6  330.01   12.39
   2  -4  -6  498.37   12.06
   2   4  -6  488.79   11.97
  -2   4   6  613.58   17.58
  -2  -4   6  451.95   14.80
  -2   4   6  517.04   12.01
  -2  -4   6  447.55   14.09
   2   4  -6  518.52   13.39
   2  -4  -6  615.41   11.55
  -2  -4   5  677.22   16.56
   2   4  -5  802.65   14.65
   2  -4  -5  797.37   14.70
  -2   4   5  889.59   12.50
   2  -4  -5  954.48   12.86
   2   4  -5  886.70   16.41
  -2   4   4  360.05    7.02
  -2  -4   4  300.91    8.74
  -2   4   4  333.66   10.66
  -2  -4   4  375.05   12.13
  -2  -4   4  410.15   11.32
  -2   4   4  337.42    6.83
   2  -4  -4  363.87    6.29
   2   4  -4  385.23    9.91
   2  -4  -4  337.21    8.95
   2   4  -4  358.68    8.92
  -2  -4   3  708.88    8.53
  -2   4   3  649.67    9.04
  -2   4   3  540.50   12.05
  -2  -4   3  537.75   13.25
   2   4  -3  575.35   10.53
  -2   4   3  571.09    6.97
   2   4  -3  586.94   11.47
  -2  -4   3  608.79   12.64
   2  -4  -3  614.30    6.50
  -2   4   3  602.13   11.33
  -2   4   2  335.14    6.38
   2   4  -2  289.08    5.70
  -2  -4   2  292.42    5.39
   2  -4  -2  292.00    5.72
   2   4  -2  274.29    6.31
   2  -4  -2  276.54    5.97
  -2   4   2  313.04    7.54
  -2  -4   2  265.89    7.81
  -2   4   2  329.37    7.82
  -2  -4   2  266.57    7.67
   2   4  -2  280.46    7.38
   2   4  -1  334.78    7.75
  -2  -4   1  347.18    8.22
   2   4  -1  309.18    6.34
  -2  -4   1  351.22    6.34
   2  -4  -1  337.68    6.75
   2   4  -1  304.84    5.62
  -2  -4   1  301.77    5.32
  -2   4   1  380.40    6.66
   2  -4  -1  402.79    6.16
  -2  -4   1  369.68    8.81
  -2   4   1  347.54    6.36
   2  -4  -1  367.09    6.39
   2  -4   0 1434.40   16.69
   2   4   0 1402.02   16.00
  -2  -4   0 1420.23   17.08
  -2  -4   0 1401.69   20.64
  -2   4   0 1442.66   15.89
  -2  -4  -1  622.65   11.99
   2   4   1  633.13   11.62
  -2   4  -1  560.77    6.50
  -2  -4  -1  602.07   14.64
  -2   4  -1  561.62    7.65
  -2   4  -1  600.00   10.13
   2  -4   2  259.57   11.35
  -2   4  -2  253.73    6.92
  -2   4  -2  273.64    5.66
  -2  -4  -2  369.81   12.27
  -2  -4  -2  340.50    9.29
   2   4   2  294.61    8.84
  -2   4  -2  275.12    9.04
   2  -4   2  309.34    9.73
   2   4   3 1920.68   26.91
  -2   4  -3 1822.05   20.82
  -2  -4  -3 1647.64   13.30
   2   4   3 1691.04   15.28
   2  -4   3 1594.46   32.12
  -2  -4  -3 1930.68   31.25
  -2  -4  -3 1708.54   23.39
   2  -4   3 1767.75   26.65
   2   4   3 1717.64   24.38
   2   4   4  189.29    9.07
   2  -4   4  280.51   14.62
  -2   4  -4  341.10    8.91
  -2  -4  -4  164.26    4.27
  -2  -4  -4  197.39   10.39
   2   4   4  173.28    8.18
  -2  -4  -4  189.49    7.97
  -2   4  -4  332.13   11.71
   2  -4   4  305.85   11.55
   2   4   5  200.35   10.31
   2  -4   5  162.11   12.35
   2  -4   5  172.99    7.99
   2   4   5  189.78    9.15
   2  -4   5  150.11    8.70
  -2  -4  -5  209.19    8.85
  -2   4  -5  167.53    8.86
  -2   4  -5  164.42    6.51
  -2  -4  -5  200.16    5.36
  -2  -4  -6  156.46    5.28
  -2   4  -6  148.71    6.46
   2  -4   6  149.75   13.00
   2   4   6  174.17   10.52
   2  -4   6  151.25    8.18
  -2  -4  -6  158.32    8.06
   2   4   6  161.25    9.00
   2  -4   6  138.29    8.88
  -2   4  -6  149.83    8.74
   2  -4   7  116.73    8.58
  -2  -4  -7  129.20    7.55
  -2  -4  -7  127.66    5.22
  -2   4  -7  138.92    6.51
  -2   4  -7  130.47    8.45
  -2  -4  -8  121.09    5.49
  -2   4  -8  186.61    7.84
  -2   4  -8  173.74   10.04
   2   4   8  122.58   10.31
   2  -4   8  145.99   14.84
   2  -4   8  158.37   10.47
   2   4   8  119.24    8.67
  -2  -4  -8  122.07    7.64
  -2   4  -9  158.58    7.50
  -2  -4  -9   90.72    5.07
  -2  -4  -9   93.82    6.85
   2  -4   9  139.87   15.47
   2   4   9   93.39    9.60
   2   4   9   96.79    8.20
   2  -4   9  147.92   10.58
  -2   4 -10   68.04    5.11
  -2   4 -10   66.44    6.43
   2  -4  10   64.55   11.22
   2   4  10   67.54    8.61
   2  -4  10   63.63    7.18
   2   4  11  173.31   14.33
   2  -4  11  272.19   23.56
  -2   4 -11  274.02   10.50
  -2  -4 -11  205.58    8.39
  -2  -4 -12  147.98    7.43
  -2   4 -12  100.18    6.54
  -2  -4 -12  193.56   13.66
   2  -4  12  114.42   15.94
   2   4  12  172.28   14.88
  -2   4 -13   29.94    3.69
   2  -4  13   35.24    9.28
  -2  -4 -13    5.87    2.90
   2   4  13    7.85    3.68
  -2   4 -14  102.95    6.86
   2  -4  14  123.01   16.83
   2   4  14  106.12   12.47
  -2  -4 -14   87.78    9.45
  -2   4 -15   58.04    5.26
  -2  -4 -15   34.09    5.95
  -2   4 -15   54.89    7.47
   2   4  15   32.18    7.22
  -2  -4 -16   27.45    5.43
  -2   4 -16   19.40    4.67
   2   4  16   34.62    7.63
   2  -4  16   31.16    8.77
  -2  -4 -17   15.78    4.10
   2   5 -19    2.00    1.27
   2   5 -18    9.37    2.25
   2   5 -17   77.00    6.06
  -2  -5  16  113.63   11.10
   2  -5 -16  126.42    7.97
   2   5 -16  138.15    8.05
  -2  -5  15    5.65    3.00
  -2   5  15    4.70    2.30
  -2   5  15    2.24    2.02
  -2  -5  15    4.04    2.59
   2  -5 -15    4.01    1.68
   2   5 -15    5.43    1.76
  -2   5  14   26.24    5.38
   2   5 -14   26.48    3.50
  -2   5  14   30.22    4.75
  -2   5  13   63.24    8.07
   2  -5 -13   72.52    5.76
  -2  -5  13   57.34    7.71
  -2  -5  12  121.44   10.73
  -2   5  12   58.87    5.86
  -2   5  12   51.28    7.09
  -2  -5  12   81.76    8.52
   2   5 -12   96.14    6.42
   2  -5 -12   68.02    5.46
  -2  -5  12  102.35    9.34
   2   5 -12   88.21    6.84
  -2  -5  11  537.06   21.02
  -2   5  11  597.66   23.08
   2  -5 -11  601.76   15.89
   2   5 -11  595.14   15.87
  -2  -5  11  650.28   24.10
  -2   5  11  669.64   18.36
   2  -5 -11  599.95   15.21
   2   5 -11  620.10   18.05
  -2  -5  10  141.77   10.89
  -2   5  10  294.15   11.29
  -2   5  10  290.23   15.39
  -2  -5  10  141.17   10.37
   2  -5 -10  274.74   10.44
  -2   5  10  291.17   12.96
  -2  -5  10  122.94    9.41
   2   5 -10  147.71    8.63
   2  -5 -10  287.84   10.10
  -2   5   9  265.26    9.91
  -2   5   9  245.17   13.53
  -2  -5   9   77.50    7.34
   2   5  -9  118.06    6.66
   2  -5  -9  234.42    9.29
  -2  -5   9   79.01    7.24
  -2   5   9  247.08   11.01
   2  -5  -9  274.48    9.41
   2   5  -9  105.09    7.07
  -2  -5   8 1116.26   28.40
  -2   5   8 1380.02   21.45
   2  -5  -8 1212.79   20.90
   2   5  -8 1306.85   21.98
  -2   5   8 1228.23   29.10
  -2  -5   8 1204.39   27.73
  -2   5   8 1350.50   24.20
   2   5  -8 1285.69   24.32
  -2  -5   8 1158.82   26.78
  -2   5   7  468.21   11.23
  -2  -5   7  378.02   15.35
   2  -5  -7  405.19   11.51
   2   5  -7  457.83   12.20
  -2   5   7  433.85   16.05
  -2  -5   7  432.66   15.29
  -2   5   7  441.67   12.24
   2   5  -7  463.05   13.68
   2  -5  -7  511.36   11.29
  -2  -5   7  422.57   14.92
  -2  -5   6  187.58   10.15
   2  -5  -6  175.74    7.25
   2   5  -6  240.14    8.39
  -2   5   6  238.33    7.25
  -2  -5   6  202.43    9.64
   2  -5  -6  225.64    6.66
  -2  -5   5  288.88   11.34
   2   5  -5  228.34    7.76
  -2   5   5  247.07   10.27
  -2   5   5  232.70    6.57
   2   5  -5  215.34    8.20
   2  -5  -5  312.88    6.72
  -2  -5   5  280.63   10.55
  -2  -5   4  130.78    5.59
  -2   5   4  168.61    7.62
  -2  -5   4  128.46    7.32
   2   5  -4  161.40    6.63
   2  -5  -4  158.20    3.70
   2   5  -3  372.96    8.45
  -2  -5   3  429.34    7.17
  -2   5   3  348.22    7.24
  -2  -5   3  329.19   10.15
  -2   5   3  326.78    9.32
  -2   5   3  315.31    8.45
   2   5  -3  375.93    9.46
  -2  -5   3  391.89   10.43
  -2  -5   2 2734.18   28.48
   2   5  -2 2964.21   28.15
   2   5  -2 3047.80   24.08
  -2   5   2 3205.21   25.02
  -2  -5   2 3239.12   23.60
   2   5  -2 2887.09   24.30
  -2   5   2 2938.51   26.53
   2  -5  -2 2521.43   22.23
  -2  -5   2 2867.54   28.69
  -2   5   2 2884.82   26.97
   2  -5  -1  274.23    5.61
  -2   5   1  292.18    5.90
  -2  -5   1  251.49    7.29
   2   5  -1  240.98    6.02
   2  -5  -1  252.49    6.08
  -2  -5   1  223.80    4.66
   2   5  -1  238.18    5.06
  -2   5   1  301.15    5.80
  -2  -5   1  272.79    8.03
  -2   5   1  285.61    7.12
   2   5   0  953.14   13.51
   2  -5   0  827.31   14.27
   2   5   0  918.45    8.25
  -2  -5   0  896.33    7.98
  -2  -5   0 1008.51   18.04
  -2   5   0  959.42   13.28
  -2  -5  -1  296.86    8.48
   2  -5   1  310.44    8.85
  -2  -5  -1  289.41    7.84
   2   5   1  285.45    7.97
   2  -5   1  272.39   10.14
  -2  -5  -1  256.31    9.92
  -2   5  -1  332.38    7.82
  -2   5  -2  372.95    8.76
  -2   5  -2  356.31    5.98
  -2   5  -2  366.47    7.17
  -2  -5  -2  298.51    8.90
   2   5   2  291.82    8.87
   2  -5   2  362.66   10.79
   2   5   3  430.50   12.19
   2  -5   3  413.62   16.30
  -2   5  -3  375.46    9.29
   2   5   3  338.73    5.69
  -2  -5  -3  362.08    4.81
  -2  -5  -3  455.81   15.31
  -2  -5  -3  448.85   11.46
   2  -5   3  403.46   12.54
  -2   5  -3  362.83   11.68
   2   5   3  385.09   11.02
  -2   5  -4  130.97    7.53
   2   5   4  250.93   10.33
   2  -5   4  165.16   11.37
  -2  -5  -4  249.44    4.85
  -2   5  -4  138.73    5.92
   2   5   4  201.81    5.53
   2  -5   4  142.72    6.30
  -2  -5  -4  266.59   12.41
  -2  -5  -4  237.67    8.83
   2  -5   4  131.54    7.77
   2   5   4  233.66    9.33
   2   5   5  356.75   13.57
   2  -5   5  260.27   15.83
  -2   5  -5  290.66   11.83
   2   5   5  324.85   12.02
  -2  -5  -5  363.46   11.59
   2  -5   5  278.87   12.12
   2   5   6  781.19   22.04
   2  -5   6  815.73   30.79
   2  -5   6  816.82   18.84
   2   5   6  721.45   19.34
   2  -5   6  799.28   21.81
  -2  -5  -6  732.66   17.50
  -2   5  -6  836.68   21.11
  -2   5  -6  911.32   16.67
  -2  -5  -6  750.89   11.57
  -2  -5  -7  190.98    9.07
   2   5   7  198.44   10.64
  -2   5  -7  218.22   11.06
  -2  -5  -7  194.26    6.25
  -2   5  -8   44.49    5.19
  -2  -5  -8   42.40    3.18
  -2   5  -8   35.26    3.52
   2   5   8   49.08    6.40
   2  -5   8   36.41    7.79
  -2  -5  -8   46.89    4.68
   2   5   8   55.18    5.94
   2  -5   8   34.25    4.97
   2  -5   9    9.24    4.64
  -2  -5  -9   16.92    2.21
  -2   5  -9    3.59    1.70
   2  -5   9    8.58    2.67
   2   5   9    8.57    2.56
   2   5   9   19.13    4.32
  -2   5  -9    5.14    1.53
  -2  -5 -10  131.38    6.30
  -2   5 -10   95.97    7.81
   2  -5  10  101.24   14.26
   2   5  10  130.67   11.58
   2  -5  10   98.90    9.06
  -2  -5 -11  232.93    8.82
  -2   5 -11  352.66   12.01
   2   5  11  232.16   16.20
   2  -5  11  360.19   28.09
  -2  -5 -11  239.04   15.07
  -2   5 -12  370.53   12.59
  -2  -5 -12  307.23   10.62
   2   5  12  300.33   19.24
   2  -5  12  383.17   29.72
  -2  -5 -12  247.70   15.58
  -2   5 -13   89.77    6.32
  -2  -5 -13   76.44    8.85
   2   5  13   79.73   10.31
   2  -5  14   13.32    6.20
   2   5  14   36.68    7.38
  -2   5 -14    7.78    2.05
  -2  -5 -14   37.22    6.33
  -2   5 -14   11.98    3.69
  -2   5 -15   14.72    4.11
  -2   5 -15   11.31    2.47
   2   5  16    8.18    3.97
   2  -5  16   19.41    7.39
  -2  -5 -16   10.07    3.53
  -2  -5 -17    8.07    3.17
   2   6 -19   16.50    2.90
   2   6 -18    3.30    1.49
  -2  -6  17   48.35    7.39
   2   6 -17   64.32    5.50
  -2  -6  16   26.00    5.45
   2  -6 -16   17.12    3.07
  -2  -6  15   28.33    5.64
  -2   6  15   36.47    5.38
  -2  -6  15   45.28    7.42
   2  -6 -15   33.72    4.17
   2   6 -14    9.82    2.21
   2  -6 -14    8.69    2.21
  -2   6  14   10.11    2.89
  -2  -6  13  100.21    9.75
  -2   6  13   85.01    9.33
   2  -6 -13   80.57    6.10
   2  -6 -12  109.50    6.91
   2   6 -12   71.77    5.56
  -2   6  12  105.24    7.73
  -2  -6  12   87.16    9.65
  -2   6  12   93.15    9.51
   2   6 -12   63.63    5.90
  -2  -6  12   67.22    7.66
   2   6 -11  241.39   10.02
   2  -6 -11  295.48   11.09
  -2  -6  11  249.67   15.70
  -2   6  11  298.79   12.21
  -2   6  11  288.31   16.07
  -2  -6  11  216.90   13.28
  -2  -6  11  213.76   13.08
   2   6 -11  254.58   11.65
   2   6 -10   14.88    2.84
   2  -6 -10   21.45    3.01
  -2  -6  10   20.64    4.60
  -2   6  10   19.89    3.04
  -2  -6  10   15.01    3.50
  -2   6  10    9.90    3.08
  -2  -6  10   15.53    3.46
  -2   6  10   16.37    3.15
  -2   6   9  114.07    6.60
   2  -6  -9   88.79    5.77
   2   6  -9  125.36    6.92
  -2   6   9  113.69    9.28
  -2  -6   9   83.73    7.55
  -2   6   9  128.02    7.87
  -2  -6   9   91.06    7.91
   2  -6  -9   99.38    5.56
   2   6  -9  120.20    7.65
  -2   6   8   31.68    3.27
  -2  -6   8   12.34    3.36
  -2   6   8   33.71    4.88
  -2  -6   8   19.03    3.55
   2  -6  -8   28.54    3.18
   2   6  -8   17.75    2.58
  -2   6   8   29.59    3.48
   2   6  -8   18.41    2.94
  -2  -6   8   16.79    3.26
   2  -6  -8   31.33    2.94
   2  -6  -7  645.92   14.79
   2   6  -7  642.67   14.79
  -2  -6   7  635.37   18.69
  -2   6   7  711.60   14.30
  -2  -6   7  583.32   18.01
   2   6  -7  660.17   16.70
  -2   6   6   62.88    3.85
  -2  -6   6   86.78    7.31
   2   6  -6   81.89    4.96
   2  -6  -6   59.72    4.27
  -2  -6   6   84.33    6.45
  -2   6   6   61.44    5.67
  -2   6   6   54.72    3.65
   2  -6  -6   72.77    3.60
  -2  -6   6   84.66    6.38
   2   6  -6   74.21    5.23
  -2  -6   5  630.19   17.14
   2   6  -5  646.80   13.42
  -2   6   5  696.36   17.53
  -2   6   5  701.74   11.10
  -2  -6   5  639.00   16.55
   2  -6  -5  678.16    9.61
  -2   6   4   82.76    3.85
  -2  -6   4   75.21    4.29
  -2  -6   4   67.08    5.34
  -2  -6   4   76.38    5.20
   2   6  -4   57.04    4.09
  -2   6   4   74.71    2.56
   2   6  -4   49.54    3.42
   2   6  -3  281.82    7.50
  -2  -6   3  301.29    9.47
   2   6  -3  289.18    8.62
  -2   6   3  212.40    7.62
  -2  -6   3  268.57    9.16
  -2   6   3  243.71    6.50
  -2   6   3  242.84    7.63
  -2   6   2 2129.87   21.02
   2   6  -2 2050.32   20.33
   2   6  -2 1897.19   19.49
   2   6  -2 2124.45   23.91
  -2   6   2 1984.32   21.32
  -2  -6   2 2020.16   23.71
  -2   6   2 2091.12   22.77
  -2   6   1  494.10    8.04
   2  -6  -1  512.53    8.07
   2   6  -1  388.70    8.37
   2   6  -1  369.68    6.83
  -2   6   1  454.84    7.39
   2  -6  -1  465.89    6.68
  -2  -6   1  439.17   10.83
  -2   6   1  493.56    9.81
   2   6   0  710.60   12.19
   2  -6   0  617.06   11.97
  -2  -6   0  774.98   13.11
   2   6   0  646.87    7.35
  -2  -6   0  702.22    7.28
  -2  -6   0  800.07   16.64
   2  -6   0  684.84   11.80
  -2  -6  -1  354.83    8.86
   2   6   1  347.53    9.10
  -2  -6  -1  368.95   12.33
  -2   6  -1  355.36    8.53
  -2   6  -2    9.01    1.75
  -2  -6  -2    5.74    1.22
  -2  -6  -2    4.99    1.70
  -2   6  -2    9.19    1.45
   2  -6   2    3.34    1.47
  -2   6  -2    9.81    0.92
  -2   6  -2    8.19    0.99
  -2  -6  -2    5.16    1.21
   2  -6   2    4.33    1.25
  -2   6  -3  194.63    8.70
   2   6   3  254.91    9.35
   2  -6   3  157.05   10.12
  -2   6  -3  191.67    6.83
  -2  -6  -3  164.04    2.73
  -2   6  -3  204.20    5.31
  -2  -6  -3  169.53    3.19
   2   6   3  216.61    8.27
  -2  -6  -3  198.19    7.60
   2  -6   3  172.78    8.32
  -2   6  -4  178.60    8.85
   2   6   4   58.23    4.95
   2  -6   4  145.30   10.73
  -2   6  -4  183.90    6.96
   2  -6   4  172.73    6.62
  -2  -6  -4   50.37    5.63
  -2  -6  -4   45.67    3.88
   2  -6   4  166.75    8.82
   2   6   4   55.69    4.53
   2   6   5 1169.06   24.53
   2  -6   5 1177.67   33.74
  -2   6  -5 1291.42   19.91
  -2  -6  -5 1117.84   12.62
   2  -6   5 1351.06   21.65
  -2  -6  -5 1254.99   29.44
   2   6   5 1025.21   21.55
  -2  -6  -5 1204.69   21.43
   2  -6   5 1237.35   26.24
   2   6   6 2191.03   36.69
   2  -6   6 1693.28   45.18
   2  -6   6 1897.39   28.97
  -2  -6  -6 2003.39   19.44
  -2   6  -6 1898.31   25.70
  -2   6  -6 1980.60   33.63
   2  -6   6 1741.96   33.52
  -2  -6  -6 1966.24   29.15
   2   6   6 2061.30   33.06
   2  -6   7   22.88    3.47
   2  -6   7   17.66    3.49
   2   6   7   47.40    5.23
  -2  -6  -7   44.09    4.34
  -2   6  -7   21.18    3.57
  -2   6  -7   17.23    2.46
  -2   6  -8   77.48    6.90
   2   6   8  108.51    9.23
   2  -6   8   65.41   10.43
  -2  -6  -8   92.31    6.47
   2  -6   8   60.76    6.68
  -2  -6  -8   91.04    4.51
  -2   6  -8   83.78    5.47
  -2  -6  -9  101.46    6.94
  -2   6  -9  131.86    9.18
  -2   6  -9  138.43    7.22
   2  -6   9  108.51   14.38
   2   6   9   91.80    9.04
   2   6   9  102.66    8.55
   2  -6   9  116.79    9.59
   2   6  10   40.39    6.43
   2  -6  10   25.00    7.54
  -2   6 -10   29.16    3.47
  -2  -6 -10   40.41    3.48
  -2   6 -10   26.37    4.21
  -2  -6 -10   33.20    5.72
   2  -6  10   26.64    4.82
   2  -6  11  445.39   32.08
   2   6  11  428.71   21.59
  -2   6 -11  395.53   12.87
  -2  -6 -11  439.58   11.94
  -2   6 -12  104.45    6.72
  -2  -6 -12  103.59   10.22
   2   6  12   89.93   10.37
  -2   6 -13   22.00    3.21
  -2  -6 -13   39.25    6.45
   2  -6  13   31.82    9.54
   2   6  13   33.21    6.69
   2  -6  14   16.31    7.09
   2   6  14   30.68    6.59
  -2  -6 -14   24.18    5.25
  -2   6 -14   13.37    3.88
  -2   6 -15   11.93    2.50
  -2   6 -15   11.70    3.74
  -2  -6 -15    9.93    3.54
   2   6  15   11.15    4.33
   2  -6  15   23.19    8.20
  -2  -6 -16   29.44    5.55
   2   6  16   37.06    7.57
  -2   6 -16   29.48    3.77
   2   7 -19    5.44    1.80
  -2  -7  17   65.47    8.52
   2   7 -17   76.35    5.96
   2   7 -16  142.71    8.14
   2  -7 -15    6.84    2.08
  -2   7  15    7.09    2.62
  -2  -7  14  116.51   10.70
  -2   7  14   62.55    8.26
   2  -7 -14   81.14    6.28
   2   7 -14  135.80    7.78
  -2   7  14   76.00    7.29
  -2   7  13   45.40    6.91
   2  -7 -13   60.27    5.32
  -2   7  12  120.29    8.29
  -2  -7  12  226.94   16.14
  -2   7  12  103.19   10.02
  -2  -7  12  163.90   11.91
   2   7 -12  168.68    8.53
   2  -7 -12  122.30    7.36
  -2  -7  12  154.74   11.67
   2   7 -12  171.63    9.74
  -2   7  11  140.02   11.31
   2  -7 -11  162.97    8.33
  -2  -7  11  165.85   11.64
  -2   7  11  156.98    8.91
  -2  -7  10  153.77   12.75
  -2   7  10   99.81    6.69
  -2   7  10   90.53    8.76
  -2  -7  10  137.68   10.11
   2  -7 -10   93.02    6.15
   2   7 -10  143.09    7.56
  -2   7  10   90.70    7.17
  -2  -7  10  119.95    9.61
   2   7 -10  127.14    8.19
   2  -7 -10   94.57    5.55
  -2   7   9  108.69    6.52
   2   7  -9  114.03    6.63
   2  -7  -9  111.04    6.46
  -2  -7   9  107.14    8.53
  -2   7   9  106.99    9.06
  -2   7   9  127.59    7.79
   2  -7  -9  126.76    6.11
   2   7  -9  116.02    7.63
  -2  -7   9  104.67    8.64
  -2   7   8   73.65    5.01
  -2  -7   8   71.22    7.93
   2   7  -8   84.29    5.55
   2  -7  -8   72.43    5.07
  -2   7   8   85.47    7.70
  -2  -7   8   90.19    7.41
  -2   7   8   82.32    5.70
   2  -7  -8   82.19    4.60
   2   7  -8   81.09    6.16
  -2  -7   8   78.08    7.07
  -2   7   7  339.89    9.98
   2  -7  -7  324.24   10.50
   2   7  -7  287.92    9.94
  -2  -7   7  334.47   13.51
  -2   7   7  375.87   15.15
  -2   7   7  359.42   10.60
  -2  -7   7  311.17   13.37
   2  -7  -7  386.86    9.13
   2   7  -7  308.70   11.53
  -2   7   6  464.34   10.92
  -2  -7   6  568.54   19.47
   2  -7  -6  380.90   11.05
   2   7  -6  569.48   13.37
  -2   7   6  417.41    9.91
  -2  -7   6  607.09   17.59
   2   7  -6  602.77   15.33
   2  -7  -6  463.07    8.85
  -2  -7   6  630.29   17.77
  -2   7   6  454.87   15.61
  -2  -7   5 1580.62   27.88
  -2   7   5 1602.36   27.51
  -2   7   5 1602.74   16.71
   2   7  -5 1655.36   24.85
   2  -7  -5 1636.42   14.92
  -2  -7   5 1603.93   27.41
  -2   7   4   57.42    3.43
  -2  -7   4   83.08    4.66
  -2   7   4   56.54    4.55
  -2   7   4   62.16    4.09
  -2  -7   4   76.90    5.38
   2   7  -4   75.58    4.32
   2   7  -3  247.01    7.25
  -2   7   3  225.29    6.70
  -2  -7   3  229.14    8.48
  -2   7   3  216.82    7.41
  -2  -7   3  230.60    8.57
  -2  -7   2 2702.48   30.25
   2   7  -2 2921.22   30.05
   2   7  -2 2753.30   25.32
  -2   7   2 3077.43   27.63
   2   7  -2 2978.82   27.12
  -2   7   2 2873.32   27.17
  -2  -7   2 2896.83   29.66
  -2   7   2 2822.14   28.20
  -2   7   1  159.97    4.64
  -2  -7   1   73.40    4.27
   2   7  -1   70.50    3.77
  -2  -7   1   68.80    2.79
   2   7  -1   69.85    3.04
  -2   7   1  161.34    4.46
   2  -7  -1  142.81    3.73
  -2  -7   1   84.09    4.95
  -2   7   1  160.79    5.73
  -2  -7   0  453.05   10.33
   2  -7   0  379.01    9.40
  -2  -7   0  416.47    5.82
  -2  -7   0  464.62   13.12
   2  -7   0  415.33    9.37
   2   7   0  495.04   10.51
   2  -7   1  126.53    5.92
  -2  -7  -1  113.96    5.10
   2  -7   2  584.65   14.44
  -2  -7  -2  605.42   12.92
   2  -7   2  574.38   17.24
  -2   7  -2  557.90   11.74
  -2  -7  -2  562.17   17.01
  -2   7  -2  537.60   13.69
  -2  -7  -2  625.38   12.75
  -2  -7  -3  753.60   14.97
  -2   7  -3  606.00   15.79
   2   7   3  748.51   16.43
   2  -7   3  654.28   21.04
  -2   7  -3  587.27   12.68
  -2   7  -3  690.43   10.06
  -2  -7  -3  844.63   22.06
   2  -7   3  624.29   16.37
  -2  -7  -3  748.74   15.02
  -2   7  -4  235.10   10.38
   2   7   4  301.07   11.23
   2  -7   4  253.58   14.42
  -2  -7  -4  285.35    4.61
  -2   7  -4  239.25    8.25
   2  -7   4  270.11    8.03
  -2  -7  -4  266.98    4.98
   2   7   4  259.74    9.83
  -2  -7  -4  301.30    9.82
   2  -7   4  251.50   11.10
  -2   7  -5  356.96   13.55
   2   7   5  496.28   15.71
   2  -7   5  389.43   19.52
  -2  -7  -5  465.01    7.27
  -2   7  -5  394.61   11.06
  -2  -7  -5  521.08   19.22
   2  -7   5  346.51   13.95
  -2  -7  -5  507.41   13.48
   2   7   5  465.23   14.09
  -2   7  -6 1945.73   34.04
   2   7   6 2156.60   36.22
   2  -7   6 1868.34   47.39
   2  -7   6 1987.59   29.20
   2  -7   6 1854.41   35.12
  -2  -7  -6 2143.71   30.10
   2   7   6 2043.22   32.81
  -2  -7  -6 2081.08   40.78
  -2  -7  -6 2146.60   19.69
  -2   7  -7  217.22    8.68
  -2  -7  -7  207.96    6.05
   2   7   7  250.73   12.90
   2  -7   7  191.86    9.54
  -2  -7  -7  221.57   13.51
   2   7   7  231.90   11.38
   2  -7   7  164.44   10.68
  -2  -7  -7  223.44    9.61
   2  -7   8  113.57   13.78
   2   7   8  145.96   10.57
  -2   7  -8  101.94    8.03
  -2  -7  -8  159.20    5.78
  -2   7  -8  108.92    6.34
  -2  -7  -8  147.87   11.39
  -2  -7  -8  152.52    8.19
   2   7   8  147.93    9.65
   2  -7   8  111.99    9.15
   2   7   9   13.58    3.62
   2  -7   9   24.76    7.20
  -2   7  -9   37.83    5.04
  -2  -7  -9   10.02    1.66
  -2   7  -9   37.57    3.84
  -2  -7  -9    7.73    3.03
   2  -7   9   25.33    4.58
   2   7  10   64.79    7.90
   2  -7  10   15.67    6.19
  -2  -7 -10   60.10    4.13
  -2   7 -10   13.87    2.45
  -2   7 -10   17.88    3.57
  -2  -7 -10   68.86    8.18
   2  -7  10   13.67    3.52
   2   7  11  230.37   15.54
  -2  -7 -11  194.96    7.79
  -2  -7 -11  215.88   14.56
   2  -7  11  213.15   13.94
  -2   7 -12   24.75    3.36
   2  -7  12   32.23    9.54
  -2   7 -13   17.42    2.88
  -2  -7 -13   18.56    4.63
   2  -7  13   28.74    9.12
   2   7  13   13.02    4.31
  -2   7 -14   31.26    3.84
  -2  -7 -14   36.79    6.29
  -2   7 -14   23.68    4.94
   2   7  14   38.21    7.22
   2   7  15    3.03    2.55
   2  -7  15    6.57    5.08
  -2   7 -15    5.12    1.72
  -2  -7 -15    3.03    2.34
   2   7  16    2.27    2.32
  -2   7 -16    0.76    1.01
   2   8 -18   24.67    3.41
   2   8 -17    4.29    1.60
  -2  -8  17    3.98    2.56
  -2  -8  16   13.21    3.99
   2   8 -16   20.88    3.21
  -2  -8  15   77.37    8.98
  -2   8  15   77.66    7.64
   2  -8 -15   83.08    6.49
   2   8 -15   88.93    6.39
  -2   8  14  116.20   11.19
  -2  -8  14  155.47   12.33
  -2   8  14  130.16    9.41
   2   8 -14  176.36    8.87
   2  -8 -14  141.15    8.26
  -2  -8  13  528.24   22.11
  -2   8  13  539.01   23.47
   2   8 -13  578.68   15.98
   2  -8 -13  655.31   17.47
  -2   8  13  625.02   19.74
   2   8 -12    1.75    1.20
  -2  -8  12    0.93    1.22
  -2   8  12   10.01    2.53
  -2  -8  12    4.67    2.94
   2   8 -12    2.02    1.18
  -2  -8  12    1.59    1.68
  -2   8  12    8.36    3.14
   2  -8 -12    9.65    2.19
   2  -8 -11  399.29   13.11
  -2  -8  11  427.56   22.93
  -2   8  11  421.19   14.61
  -2  -8  11  304.96   15.65
  -2   8  11  368.95   18.34
   2   8 -11  356.37   14.13
  -2  -8  11  307.43   16.06
   2  -8 -10   26.20    3.34
   2   8 -10   29.65    3.50
  -2  -8  10   36.37    6.64
  -2   8  10   29.83    3.73
  -2   8  10   26.26    4.84
  -2  -8  10   19.03    3.88
  -2  -8  10   23.27    4.36
   2  -8 -10   26.31    2.87
   2  -8  -9   11.68    1.85
  -2  -8   9    6.38    2.32
   2   8  -9    5.67    1.84
  -2   8   9   12.71    2.34
   2   8  -9    7.03    1.77
  -2   8   9    8.80    2.86
  -2  -8   9    7.81    2.49
  -2   8   9    8.84    2.14
  -2   8   8  127.80    6.68
  -2  -8   8  117.68   10.65
   2   8  -8  114.58    6.53
   2  -8  -8  124.69    6.81
  -2  -8   8  123.01    8.56
  -2   8   8  138.11    7.25
   2   8  -8  112.11    7.36
  -2  -8   8  107.37    8.44
  -2   8   7   77.67    4.89
  -2  -8   7   72.63    7.88
   2   8  -7   72.91    5.05
   2  -8  -7   69.58    4.95
  -2  -8   7   77.55    6.54
  -2   8   7   57.29    6.00
  -2   8   7   72.23    4.61
   2  -8  -7   78.50    3.92
  -2  -8   7   66.67    6.31
   2   8  -7   73.42    5.72
  -2   8   6  798.62   15.03
  -2  -8   6  923.32   25.18
   2   8  -6  812.34   16.49
   2  -8  -6  731.64   15.71
  -2  -8   6  805.07   20.43
  -2   8   6  764.69   20.49
  -2   8   6  809.52   13.39
   2  -8  -6  860.11   11.62
  -2  -8   6  787.17   20.64
  -2  -8   5 1112.71   22.15
   2   8  -5 1146.63   18.90
  -2  -8   5  906.79   21.39
  -2   8   5 1243.66   24.20
  -2   8   5 1242.62   13.13
   2  -8  -5 1120.21   10.93
  -2  -8   5  960.62   21.63
   2   8  -5 1076.40   20.41
  -2   8   4  102.43    4.81
  -2  -8   4   72.21    4.53
  -2   8   4   94.36    5.95
  -2  -8   4   55.63    4.82
  -2  -8   4   53.59    4.66
   2   8  -4   61.26    4.54
  -2   8   4  104.97    5.51
   2   8  -4   57.07    3.88
   2   8  -3  123.22    6.07
  -2   8   3  105.29    5.57
  -2   8   3  112.62    5.01
  -2   8   3  118.45    5.64
  -2   8   2  683.53   12.58
   2   8  -2  623.90   11.94
   2   8  -2  573.97   10.66
  -2   8   2  622.31    7.21
  -2  -8   2  555.84   13.19
  -2   8   2  598.24   11.56
  -2  -8   2  619.53   13.02
  -2   8   2  591.52   12.20
   2  -8  -1  440.55    8.28
   2   8  -1  505.56   10.77
   2   8  -1  498.03    8.76
   2  -8  -1  396.19    6.98
  -2  -8   1  471.63   12.29
  -2   8   1  524.59   10.96
  -2   8   1  516.51    8.98
  -2  -8   1  426.16   10.81
  -2  -8   0  881.27   15.18
  -2  -8   0  889.37   19.08
   2  -8   0  924.24   14.80
   2  -8   1  673.71   14.28
   2   8   1  637.06   13.31
   2  -8   1  624.71   14.67
  -2   8  -1  655.98   12.75
   2   8   1  602.35    7.03
  -2  -8  -1  587.30    6.09
  -2  -8  -1  636.63   17.48
  -2  -8  -1  683.29   13.03
  -2  -8  -2  177.12    6.77
  -2   8  -2  144.61    7.17
  -2   8  -2  134.72    5.90
   2  -8   2  173.52    9.43
  -2  -8  -2  185.51   10.02
   2  -8   2  198.04    8.53
  -2  -8  -2  187.69    7.20
  -2   8  -3   14.24    2.47
  -2  -8  -3   27.24    2.82
   2   8   3   19.33    2.70
   2  -8   3   22.27    3.97
  -2   8  -3   20.34    2.41
   2  -8   3   20.17    1.72
  -2   8  -3   21.63    1.78
   2  -8   3   16.61    2.74
  -2  -8  -3   23.27    2.64
   2   8   4  263.66    9.79
   2  -8   4  242.14   11.13
  -2  -8  -4  277.31    9.41
  -2   8  -4  247.99   10.85
   2   8   4  292.95   11.15
   2  -8   4  294.11   15.52
  -2   8  -4  272.85    9.04
  -2  -8  -4  254.16    4.09
  -2  -8  -4  295.95   14.16
  -2  -8  -4  273.92    4.75
  -2   8  -5  290.67   12.42
   2   8   5  365.61   13.44
   2  -8   5  314.51   17.67
  -2  -8  -5  311.22    5.60
  -2   8  -5  286.66    9.60
   2  -8   5  312.16    9.68
  -2  -8  -5  297.03    6.03
  -2  -8  -5  348.91   11.05
   2   8   5  324.56   11.77
  -2   8  -6  934.52   23.45
   2   8   6 1050.59   24.70
   2  -8   6  797.60   30.69
  -2   8  -6  920.08   18.04
  -2  -8  -6  906.34   11.61
   2  -8   6  992.91   19.64
  -2  -8  -6 1082.15   29.53
  -2  -8  -6  991.23   19.68
   2  -8   6  889.16   24.19
   2   8   6  950.29   21.70
  -2   8  -7  173.02   10.33
   2   8   7  302.35   14.04
   2  -8   7  114.12   12.76
  -2  -8  -7  248.02    6.40
  -2   8  -7  171.45    7.85
   2  -8   7  147.61    8.26
  -2  -8  -7  266.16   15.03
   2  -8   7  130.70    9.68
  -2  -8  -7  270.32   10.44
   2   8   7  313.82   13.11
  -2   8  -8  205.07   11.55
   2   8   8  287.96   14.62
   2  -8   8  209.79   18.80
   2  -8   8  236.87   11.29
  -2  -8  -8  289.36    7.57
  -2   8  -8  194.30    8.59
  -2  -8  -8  340.15   17.45
  -2  -8  -8  321.59   11.69
   2  -8   8  217.44   12.97
   2   8   8  302.88   13.71
   2  -8   9   47.49    9.80
   2   8   9  100.18    9.16
  -2  -8  -9   86.27    4.49
  -2   8  -9   59.59    4.88
  -2   8  -9   64.97    6.64
  -2  -8  -9   94.66    9.49
   2  -8   9   47.91    6.34
   2   8  10   44.56    6.50
   2  -8  10   35.08    9.14
  -2  -8 -10   48.30    3.63
  -2   8 -10   26.08    3.35
  -2   8 -10   25.28    4.24
  -2  -8 -10   47.12    6.90
   2  -8  10   23.30    4.61
   2   8  11   54.03    7.47
  -2   8 -11   33.72    4.91
  -2   8 -11   50.61    4.68
  -2  -8 -11   45.97    6.94
   2  -8  11   42.92    6.40
  -2   8 -12    2.33    1.26
   2   8  12    7.95    3.26
  -2  -8 -13    3.98    2.59
  -2   8 -13    5.70    1.79
   2  -8  13    9.93    5.99
   2   8  13    3.89    2.60
  -2   8 -14   33.15    3.95
  -2   8 -14   20.10    4.54
  -2  -8 -14   29.08    5.65
   2   8  14   26.38    6.01
   2   8  15    0.80    1.85
   2  -8  15    5.79    4.90
  -2   8 -15    0.75    0.92
  -2  -8 -15    1.41    1.92
   2   8  16    0.83    1.91
  -2   8 -16    0.47    0.87
  -2  -8 -16    1.38    1.88
   2   9 -18   32.00    3.87
  -2  -9  17   23.15    5.26
   2   9 -17   35.10    4.02
  -2  -9  16   26.57    5.49
  -2  -9  15    1.25    1.87
   2   9 -15    1.78    1.25
  -2  -9  14  117.94   10.73
  -2   9  14  106.85    8.55
   2  -9 -14   93.16    6.75
  -2  -9  13  291.27   16.33
  -2   9  13  219.92   15.09
   2  -9 -13  254.55   10.90
   2   9 -13  324.23   11.92
  -2   9  13  266.76   12.86
  -2  -9  12    1.15    1.26
   2   9 -12    0.24    0.74
  -2   9  12   13.73    2.93
  -2  -9  12    2.84    2.64
   2   9 -12    1.49    1.10
  -2   9  12   12.43    3.69
  -2  -9  12    2.98    2.10
   2  -9 -12   13.63    2.62
  -2  -9  11   88.78   11.05
  -2   9  11   35.73    4.35
   2  -9 -11   20.45    3.10
   2   9 -11   66.94    5.30
  -2  -9  11   62.29    7.13
  -2   9  11   22.90    4.77
  -2  -9  11   62.37    7.36
   2   9 -11   65.06    6.12
  -2   9  10  144.85    8.13
  -2  -9  10  142.85   13.51
  -2   9  10  141.05   11.01
   2  -9 -10  138.58    7.57
   2   9 -10  123.98    7.14
  -2  -9  10  107.46    9.39
  -2   9  10  181.05   10.05
   2  -9 -10  152.16    6.66
   2   9 -10  111.00    7.84
  -2   9   9  302.12   11.09
   2  -9  -9  263.96   10.13
   2   9  -9  234.71    9.64
  -2  -9   9  190.60   11.36
  -2   9   9  314.06   12.00
  -2  -9   9  202.32   12.41
   2  -9  -9  270.02    8.42
  -2   9   8  148.59    7.33
  -2  -9   8  221.20   15.15
   2  -9  -8  151.98    7.57
   2   9  -8  200.53    8.64
  -2  -9   8  199.50   10.90
  -2   9   8  122.85    9.38
  -2   9   8  164.57    7.73
   2  -9  -8  162.26    6.04
   2   9  -8  206.93   10.14
  -2   9   7  134.94    6.57
  -2  -9   7   48.71    6.69
   2   9  -7   44.65    4.00
   2  -9  -7  135.58    6.94
  -2   9   7  143.10    9.51
  -2  -9   7   51.06    5.35
  -2   9   7  142.64    6.20
   2   9  -7   48.11    4.74
   2  -9  -7  151.46    5.18
  -2  -9   7   47.10    5.44
  -2   9   6 1490.36   21.68
  -2  -9   6 1606.77   33.67
  -2   9   6 1449.47   28.83
  -2  -9   6 1559.49   28.99
  -2   9   6 1536.47   17.73
   2  -9  -6 1423.21   14.79
   2   9  -6 1659.98   27.15
  -2  -9   5 3338.46   43.88
  -2   9   5 3833.06   45.30
   2   9  -5 3984.15   38.22
   2  -9  -5 3535.78   22.12
   2   9  -5 3843.71   42.00
  -2  -9   5 3653.71   45.28
   2  -9  -5 3832.96   22.41
  -2  -9   5 3906.04   43.49
  -2  -9   4  200.30    8.95
  -2   9   4  285.61   10.52
   2   9  -4  238.80    9.27
  -2  -9   4  212.79    9.54
  -2   9   4  321.30    8.97
   2   9  -4  217.55    7.70
   2   9  -3  111.58    5.17
  -2  -9   3  114.45    6.47
   2   9  -3  122.27    6.28
  -2   9   3  111.26    5.87
  -2  -9   3  101.49    5.72
  -2   9   3  115.39    5.36
  -2   9   3  110.06    5.59
  -2   9   2  616.49   12.58
   2   9  -2  573.70   12.11
   2   9  -2  510.43   10.34
  -2   9   2  553.00    7.59
  -2  -9   2  545.28   13.44
  -2   9   2  500.21   10.93
  -2   9   2  558.10   12.22
   2  -9  -2  617.00    7.64
  -2  -9   1  116.30    5.75
   2   9  -1  114.55    5.35
   2   9  -1  111.48    4.34
   2  -9  -1   75.11    3.14
  -2  -9   1  132.40    6.74
   2  -9  -1   80.63    3.66
   2  -9   0  417.15   10.08
  -2  -9   0  499.69   11.58
  -2   9   0  455.91   10.54
   2   9   0  492.19   11.44
   2  -9   0  434.80   10.63
  -2  -9   0  467.90    7.08
   2   9   0  491.46    8.35
   2  -9   0  394.53    5.48
   2  -9   0  421.91    7.59
  -2   9   0  456.04   10.68
   2  -9   1  283.54    9.34
   2   9   1  129.94    6.14
   2  -9   1  283.49    9.72
  -2  -9  -1  167.84    6.57
   2   9   1  141.18    6.19
  -2  -9  -1  145.58    3.19
  -2  -9  -1  171.23    9.30
   2   9   1  131.95    3.59
  -2   9  -2  348.44    9.85
   2  -9   2  364.10   13.43
  -2  -9  -2  392.08   10.72
   2  -9   2  341.37   11.51
  -2  -9  -2  381.83   14.83
  -2  -9  -2  403.19   10.42
  -2  -9  -3  743.83   15.10
  -2   9  -3  637.87   16.88
   2   9   3  729.07   16.73
   2  -9   3  730.52   22.30
  -2   9  -3  665.27   14.26
  -2  -9  -3  780.06   22.42
  -2  -9  -3  743.74   15.18
   2  -9   3  651.18   17.49
  -2  -9  -4   27.63    2.98
  -2  -9  -4   34.35    3.39
  -2   9  -4   37.09    4.30
   2   9   4   36.26    3.98
   2  -9   4   51.26    6.61
  -2  -9  -4   28.93    1.26
  -2   9  -4   43.54    3.71
   2  -9   4   34.30    2.65
  -2  -9  -4   26.22    4.41
  -2  -9  -4   35.30    1.50
   2   9   5   41.35    4.16
   2  -9   5   21.82    3.67
  -2  -9  -5   42.38    3.82
  -2   9  -5   25.27    3.76
   2   9   5   47.04    4.87
   2  -9   5   41.80    6.57
  -2  -9  -5   40.90    1.90
  -2   9  -5   24.11    2.90
   2  -9   5   27.17    2.84
  -2  -9  -5   46.70    6.10
  -2  -9  -5   39.49    2.08
  -2   9  -6  629.41   19.48
   2   9   6  732.67   20.57
   2  -9   6  749.15   29.60
  -2  -9  -6  686.98    9.51
  -2   9  -6  730.14   16.20
   2  -9   6  704.64   16.12
  -2  -9  -6  698.46   24.21
  -2  -9  -6  687.42   16.19
   2  -9   6  633.10   20.65
   2   9   6  707.89   18.67
  -2   9  -7  107.80    8.28
   2   9   7  134.92    9.35
   2  -9   7   95.10   11.55
   2  -9   7   91.20    6.40
  -2  -9  -7  103.37    9.60
  -2  -9  -7  112.10    6.67
   2   9   7  132.19    8.50
   2  -9   7   86.65    7.99
  -2   9  -8   27.33    4.33
   2   9   8   41.10    5.56
   2  -9   8   32.09    7.54
   2  -9   8   24.61    3.73
  -2   9  -8   29.34    3.43
  -2  -9  -8   48.89    6.89
  -2  -9  -8   42.76    4.22
   2  -9   8   23.33    4.37
   2   9   8   44.01    5.23
  -2  -9  -9  448.30   10.01
  -2   9  -9  425.06   13.13
  -2   9  -9  391.30   16.54
  -2  -9  -9  466.90   21.22
   2   9   9  425.05   18.63
   2  -9   9  430.32   29.09
   2   9  10  114.39   10.22
  -2   9 -10  123.29    7.17
  -2  -9 -10  106.35    5.21
  -2  -9 -10  108.44   10.45
   2  -9  10  112.00   10.07
   2   9  11   46.43    6.91
  -2   9 -11   38.91    4.13
  -2   9 -11   32.80    4.89
  -2  -9 -11   42.41    6.71
   2  -9  11   37.39    6.06
  -2   9 -12  106.66    6.85
  -2  -9 -12   49.75    7.32
   2   9  12   68.51    8.65
   2  -9  12  138.54   19.83
   2   9  13   10.34    3.74
  -2  -9 -13   17.22    4.50
  -2  -9 -14   11.33    3.74
   2   9  14    6.97    3.31
  -2   9 -14   13.54    2.61
   2   9  15   14.58    4.66
  -2  -9 -15   14.36    4.15
  -2   9 -15   25.14    3.47
  -2   9 -16   16.41    2.83
  -2  -9 -16   13.76    3.96
   2   9  16   11.75    4.29
   2  10 -18   28.22    3.62
   2  10 -17   26.83    3.53
  -2 -10  16   39.81    6.66
   2  10 -15    8.60    2.17
  -2 -10  15    7.04    3.07
  -2  10  14   42.42    5.42
   2 -10 -14   44.46    4.71
  -2 -10  13  304.37   16.63
   2 -10 -13  322.42   12.32
   2  10 -13  303.02   11.60
  -2  10  13  326.54   14.25
  -2  10  12   19.44    3.43
  -2 -10  12    8.68    4.18
  -2 -10  12   10.10    3.21
   2  10 -12    9.36    2.50
  -2 -10  11   23.25    6.15
  -2  10  11   40.40    4.62
   2  10 -11   12.79    2.42
   2 -10 -11   25.19    3.43
  -2  10  11   35.92    5.88
  -2 -10  11    8.07    2.82
   2  10 -11   10.19    2.58
  -2 -10  11    7.77    2.80
  -2  10  10  166.40    8.76
  -2 -10  10  196.56   16.24
  -2 -10  10  133.04    9.84
   2  10 -10  139.64    7.56
   2 -10 -10  177.87    8.62
  -2 -10  10  119.59   10.06
  -2  10  10  199.00   10.39
   2 -10 -10  175.65    6.94
   2  10 -10  129.79    8.61
  -2  10   9   55.73    4.83
   2 -10  -9   50.87    4.55
   2  10  -9   53.37    4.61
  -2  10   9   44.51    6.03
  -2  10   9   62.11    5.23
   2 -10  -9   61.32    3.87
   2  10  -9   53.10    5.39
  -2 -10   9   55.02    6.62
  -2  10   8  317.03   10.90
  -2 -10   8  274.37   17.22
   2  10  -8  276.48   10.30
  -2 -10   8  265.48   12.61
  -2  10   8  294.06   14.58
  -2  10   8  352.31   10.97
   2 -10  -8  315.06    8.11
  -2 -10   8  272.14   13.94
   2  10  -8  287.72   12.19
  -2  10   7  382.25   11.40
  -2 -10   7  310.10   16.91
   2 -10  -7  355.64   11.49
   2  10  -7  225.33    9.10
  -2  10   7  350.27   15.05
  -2 -10   7  228.43   11.32
  -2  10   7  394.84    9.70
   2 -10  -7  423.03    8.26
   2  10  -7  224.15   10.44
  -2  10   6 1136.49   19.28
  -2 -10   6 1162.97   28.14
   2  10  -6 1117.33   19.92
  -2  10   6 1186.75   26.17
  -2  10   6 1127.87   13.40
   2 -10  -6 1110.05   20.49
  -2 -10   6  940.28   23.76
   2 -10  -6 1040.17   11.41
   2  10  -6 1026.87   21.78
  -2  10   5 1567.76   28.11
   2  10  -5 1529.25   22.72
   2  10  -5 1497.30   25.60
  -2 -10   5 1558.09   26.21
  -2  10   4  104.22    6.51
  -2 -10   4  173.94    8.83
   2  10  -4  175.42    8.15
  -2  10   4  109.55    5.48
   2  10  -4  162.58    6.77
   2  10  -3 1280.33   18.70
  -2 -10   3 1236.43   22.66
   2  10  -3 1342.38   22.28
  -2 -10   3 1261.37   20.92
  -2  10   3 1307.28   20.52
   2 -10  -2 1285.06   12.74
   2  10  -2 1196.79   18.83
   2  10  -2 1134.28   16.75
  -2  10   2 1291.09   19.65
  -2 -10   2 1088.58   18.70
  -2 -10   2 1059.65   19.74
  -2 -10   1  590.58   13.62
  -2  10   1  696.52   11.66
   2  10  -1  664.35   13.72
   2 -10  -1  616.75    9.89
  -2  10   1  701.34   13.87
   2 -10  -1  653.42   11.19
   2 -10   0  869.50   15.22
  -2  10   0  817.50   14.82
  -2 -10   0  714.77   14.52
   2  10   0  701.76   14.50
   2 -10   0  848.10   15.41
   2  10   0  710.44   11.13
   2 -10   0  771.10    8.76
  -2 -10   0  798.99   19.10
   2 -10   0  789.71   11.60
  -2  10   0  792.79   14.80
   2 -10   1  115.77    6.16
   2  10   1   77.23    4.84
   2 -10   1  128.53    6.53
   2  10   1   89.39    3.30
  -2  10  -1  114.09    5.62
  -2 -10  -1   78.24    2.57
  -2 -10  -1   76.64    6.43
  -2 -10  -1   62.68    4.13
   2  10   1   87.57    5.06
  -2 -10  -2  168.42    6.79
   2  10   2  155.87    3.56
  -2  10  -2   96.89    5.35
   2 -10   2  139.78    8.20
  -2 -10  -2  165.66    3.00
  -2 -10  -2  190.57   10.76
   2 -10   2  121.87    7.02
  -2 -10  -3  500.34   12.35
  -2  10  -3  506.65   15.23
   2  10   3  524.02   14.37
   2 -10   3  588.76   19.69
  -2  10  -3  519.27   12.79
   2 -10   3  575.27    7.62
  -2  10  -3  398.66    5.90
  -2 -10  -3  643.70   20.83
   2 -10   3  486.25   15.32
   2 -10   4   23.98    3.69
  -2 -10  -4   19.26    2.51
  -2 -10  -4   22.86    2.78
  -2  10  -4   18.55    3.13
   2  10   4   17.82    2.86
   2 -10   4   41.40    6.02
  -2 -10  -4   17.86    0.97
  -2  10  -4   31.12    3.24
   2 -10   4   38.15    2.65
  -2  10  -4   26.63    2.10
  -2 -10  -4   19.40    3.92
  -2 -10  -4   22.98    1.11
  -2 -10  -5   32.62    3.51
   2  10   5   29.94    3.91
   2 -10   5   41.70    6.58
  -2 -10  -5   26.20    1.44
  -2  10  -5   28.88    3.21
   2 -10   5   29.58    2.85
  -2 -10  -5   29.52    5.00
   2 -10   5   31.84    4.52
  -2 -10  -5   26.70    3.04
   2  10   6  170.86    9.85
   2 -10   6  301.18   18.71
  -2 -10  -6  168.23    7.85
   2  10   6  167.43    8.88
   2 -10   6  221.45   12.36
  -2  10  -6  225.66   11.75
  -2 -10  -6  165.98    4.31
  -2  10  -6  251.33    9.54
   2 -10   7    5.80    2.22
  -2  10  -7    5.69    2.09
   2  10   7   45.24    5.45
  -2 -10  -7   34.51    2.22
  -2  10  -7   10.27    2.08
   2 -10   7   14.50    4.86
   2 -10   7    7.25    1.98
  -2 -10  -7   42.16    6.33
  -2 -10  -7   37.28    3.83
   2  10   7   39.22    4.65
  -2  10  -8   55.30    6.23
   2  10   8   84.47    7.84
   2 -10   8   53.49    9.57
  -2 -10  -8   82.10    3.73
  -2  10  -8   62.34    4.99
   2 -10   8   64.76    5.83
  -2 -10  -8   93.81    9.55
   2 -10   8   52.63    6.64
  -2 -10  -8   81.44    5.71
   2  10   8   85.67    7.27
   2  10   9  132.20   10.30
   2 -10   9   69.71   11.96
  -2 -10  -9  118.49    4.92
  -2  10  -9   76.72    5.63
  -2  10  -9   69.67    7.11
  -2 -10  -9  144.04   11.96
   2 -10   9   61.66    7.40
   2 -10  10   31.24    8.77
   2  10  10   28.73    5.15
  -2  10 -10   38.37    4.06
  -2 -10 -10   26.52    5.40
[truncated: 10,441,928 more chars]
